# Supplementary material for: 1-[(Z)-2-Cyano-2-(2-pyrid­yl)vin­yl]­ferrocene
Source: Acta Crystallogr Sect E Struct Rep Online. 2008 Jul 19;64(Pt 8):m1043. doi: 10.1107/S1600536808021843 (PMC2961962; doi:10.1107/S1600536808021843)
Supplement: Supplementary file 2 [file e-64-m1043-Isup2.hkl]

# 
# h,k,l, Fc-squared, Fo-squared, sigma(Fo-squared) and status flag 
# 
data_I
_shelx_title ' 123 in P2(1)/n' 
_shelx_refln_list_code          4 
_shelx_F_calc_maximum      154.04 
_exptl_crystal_F_000       648.00 
_reflns_d_resolution_high  0.7700 
 
loop_ 
 _symmetry_equiv_pos_as_xyz 
 'x, y, z' 
 '-x+1/2, y+1/2, -z+1/2' 
 '-x, -y, -z' 
 'x-1/2, -y-1/2, z-1/2' 
 
_cell_length_a    11.1053 
_cell_length_b    10.7158 
_cell_length_c    12.6755 
_cell_angle_alpha  90.000 
_cell_angle_beta  106.950 
_cell_angle_gamma  90.000 
 
_shelx_F_squared_multiplier     1.000 
 
loop_ 
 _refln_index_h 
 _refln_index_k 
 _refln_index_l 
 _refln_F_squared_calc 
 _refln_F_squared_meas 
 _refln_F_squared_sigma 
 _refln_observed_status 
   2   0   0    23014.51    22397.05    171.81 o 
   4   0   0        3.84        6.25      2.13 o 
   6   0   0       26.67       31.32      3.88 o 
   8   0   0      313.01      294.42     17.40 o 
  10   0   0      178.35      205.83     18.24 o 
  12   0   0      310.29      320.18     24.78 o 
   2   1   0    12942.96    12998.77    101.41 o 
   3   1   0      116.41      141.35      3.06 o 
   4   1   0      549.14      478.21      6.97 o 
   5   1   0        1.15        1.62      2.43 o 
   6   1   0     2984.46     2871.72     37.68 o 
   7   1   0       17.21       18.15      5.07 o 
   8   1   0       54.74       55.19      4.33 o 
   9   1   0      167.42      174.30      7.36 o 
  10   1   0        2.73       -0.47      3.37 o 
  11   1   0        0.46       -3.81      6.04 o 
  12   1   0      135.82      150.69     12.88 o 
  13   1   0       23.44        8.61      7.18 o 
   0   2   0     2547.87     2663.03    103.76 o 
   1   2   0     7286.05     7282.42     46.66 o 
   2   2   0       93.47       96.96      5.01 o 
   3   2   0      819.84      821.95     10.83 o 
   4   2   0     4961.26     5262.10     56.03 o 
   5   2   0      187.20      205.20      5.09 o 
   6   2   0      109.44      124.57      4.51 o 
   7   2   0      237.19      239.15      9.13 o 
   8   2   0     1804.25     1715.54     30.04 o 
   9   2   0       20.15       20.59      4.70 o 
  10   2   0      706.43      712.30     20.87 o 
  11   2   0      288.51      289.44     15.86 o 
  12   2   0      147.22      187.79     40.34 o 
  13   2   0       19.33       14.85      8.04 o 
   1   3   0      489.53      459.19     10.74 o 
   2   3   0     2554.30     2637.00     24.93 o 
   3   3   0     1300.37     1338.85     16.23 o 
   4   3   0      353.49      334.38      6.61 o 
   5   3   0     3395.09     3484.18     45.29 o 
   6   3   0     2614.80     2560.54     36.85 o 
   7   3   0      854.17      858.86     16.84 o 
   8   3   0      974.42      898.34     20.68 o 
   9   3   0      416.69      387.62     11.50 o 
  10   3   0       18.69       28.75      7.11 o 
  11   3   0        0.74        6.30      5.91 o 
  12   3   0       30.26       22.97      7.52 o 
  13   3   0      154.92      157.42     15.65 o 
   0   4   0     1038.78      999.65     22.21 o 
   1   4   0     2685.30     2582.03     31.79 o 
   2   4   0      757.13      716.52     14.40 o 
   3   4   0     2405.99     2515.48     49.72 o 
   4   4   0       15.12       27.14      2.61 o 
   5   4   0       78.06      101.44      6.61 o 
   6   4   0        2.68        3.65      2.79 o 
   7   4   0      645.71      609.89     14.13 o 
   8   4   0        2.19        6.13      3.24 o 
   9   4   0      702.04      694.34     17.43 o 
  10   4   0        0.84        6.53      4.47 o 
  11   4   0      387.99      377.11     21.96 o 
  12   4   0      123.24      127.08     12.04 o 
  13   4   0        0.36        3.70     16.53 o 
   1   5   0       40.34       37.24      3.39 o 
   2   5   0      513.45      507.37     10.98 o 
   3   5   0     3835.97     3845.01     43.48 o 
   4   5   0      226.49      253.69      6.39 o 
   5   5   0     3934.72     3994.94     56.73 o 
   6   5   0        4.66        9.16      3.29 o 
   7   5   0      527.01      507.61     13.36 o 
   8   5   0        9.07       12.94      3.68 o 
   9   5   0       38.34       43.50      5.38 o 
  10   5   0        3.01        6.29      8.91 o 
  11   5   0       26.30       49.73     11.90 o 
  12   5   0        0.12       -6.66      7.76 o 
   0   6   0       34.77       28.11      2.99 o 
   1   6   0     3274.05     3278.19     35.47 o 
   2   6   0       18.72       18.87      3.41 o 
   3   6   0      689.31      647.42     15.41 o 
   4   6   0       12.20       13.18      3.69 o 
   5   6   0      156.59      149.56      5.81 o 
   6   6   0       75.49       72.31      4.93 o 
   7   6   0      349.97      336.55     11.04 o 
   8   6   0      102.21      102.73      6.79 o 
   9   6   0      654.82      633.58     18.31 o 
  10   6   0       21.09       35.28     13.12 o 
  11   6   0      353.36      357.01     24.94 o 
  12   6   0       12.97       14.54     12.37 o 
   1   7   0       52.10       61.00      5.31 o 
   2   7   0      128.30      118.13      8.11 o 
   3   7   0     1132.42     1059.83     23.19 o 
   4   7   0       56.94       47.80      5.72 o 
   5   7   0      761.31      792.36     22.54 o 
   6   7   0      101.61      117.85     11.01 o 
   7   7   0      259.89      239.60     11.77 o 
   8   7   0       20.51       20.29      5.54 o 
   9   7   0        1.41       -4.97      4.97 o 
  10   7   0       56.83       65.40     12.80 o 
  11   7   0       29.90       21.80     10.20 o 
   0   8   0       30.16       26.77     10.02 o 
   1   8   0      795.13      802.08     25.64 o 
   2   8   0      232.44      229.52     12.75 o 
   3   8   0      325.05      321.53     12.16 o 
   4   8   0       78.44      101.58      7.89 o 
   5   8   0       13.50       33.93      7.69 o 
   6   8   0        4.65       -1.52      4.31 o 
   7   8   0       28.17       44.85      6.94 o 
   8   8   0      237.12      217.17     19.34 o 
   9   8   0       76.06       71.09     10.19 o 
  10   8   0       81.94       92.11     11.99 o 
  11   8   0       75.39       83.92     24.48 o 
   1   9   0      242.96      233.12      9.31 o 
   2   9   0      195.67      216.53      9.71 o 
   3   9   0       45.76       59.14      6.37 o 
   4   9   0      658.91      656.00     25.00 o 
   5   9   0        1.30        0.72      3.87 o 
   6   9   0      618.50      583.77     20.24 o 
   7   9   0       41.93       57.19      8.15 o 
   8   9   0      172.65      159.60     13.50 o 
   9   9   0       14.20       12.28      7.22 o 
  10   9   0        3.96       12.43      9.39 o 
   0  10   0      418.67      434.47     28.01 o 
   1  10   0       53.49       71.81      9.47 o 
   2  10   0      138.09      142.71     14.58 o 
   3  10   0        3.02        3.28      4.33 o 
   4  10   0        1.12       -0.94      4.04 o 
   5  10   0       19.89       19.48      6.07 o 
   6  10   0       41.53       66.02      8.23 o 
   7  10   0       31.84       53.97      9.06 o 
   8  10   0      176.76      174.41     14.62 o 
   9  10   0        9.58       48.03     34.31 o 
   1  11   0        4.60        5.30      6.01 o 
   2  11   0      152.26      126.29     11.76 o 
   3  11   0       64.60       76.27     10.26 o 
   4  11   0      391.62      358.79     19.68 o 
   5  11   0        1.99       22.40     18.71 o 
   6  11   0      222.18      254.65     18.06 o 
   7  11   0        4.16        0.85      5.81 o 
   8  11   0        1.58      -10.13     10.65 o 
   0  12   0      250.29      266.95     24.81 o 
   1  12   0       15.08       19.86     10.66 o 
   2  12   0       75.63       94.48     12.22 o 
   3  12   0      131.47      146.53     14.34 o 
   4  12   0       55.68       52.47     10.01 o 
   5  12   0        5.56       19.57      8.42 o 
   6  12   0       36.06       35.61     13.12 o 
   1  13   0        0.69       -1.34      6.63 o 
   2  13   0        1.60        0.54      6.47 o 
   3  13   0        1.73        6.85      8.80 o 
   4  13   0        8.79        8.11      7.82 o 
 -13   0   1      108.37      120.79     18.97 o 
 -11   0   1      780.03      736.41     46.00 o 
  -9   0   1     1442.44     1369.53     34.73 o 
  -7   0   1      111.16      117.53      5.91 o 
  -5   0   1     2288.42     2162.87     32.66 o 
  -3   0   1    17276.12    18111.79    171.83 o 
   3   0   1     3271.92     3601.15     47.65 o 
   5   0   1      716.99      651.44     15.35 o 
   7   0   1     3019.20     2919.51     61.72 o 
   9   0   1     2268.50     2182.84     57.76 o 
  11   0   1        3.09        3.02     13.05 o 
  13   0   1       68.84       70.92     16.30 o 
 -13   1   1        0.00       -3.29      6.31 o 
 -12   1   1       21.16       38.07      9.61 o 
 -11   1   1      272.44      279.65     15.57 o 
 -10   1   1       40.78       69.30     10.25 o 
  -9   1   1     2430.43     2412.75     46.56 o 
  -8   1   1      167.17      154.69     11.80 o 
  -7   1   1      948.73      864.47     14.04 o 
  -6   1   1        1.06        1.18      1.52 o 
  -5   1   1     3142.45     3366.60     35.92 o 
  -4   1   1       65.93       67.00      2.00 o 
  -3   1   1      411.74      420.30      6.37 o 
  -2   1   1      151.69      141.77      2.60 o 
   1   1   1    17517.35    16944.89    117.85 o 
   2   1   1     2360.89     2385.95     20.25 o 
   3   1   1     6782.79     6978.25     73.70 o 
   4   1   1       53.52       74.63      3.00 o 
   5   1   1      423.68      397.38      7.59 o 
   6   1   1      116.90      118.44      4.75 o 
   7   1   1      303.75      320.44      8.91 o 
   8   1   1        0.16        7.30      4.38 o 
   9   1   1      832.88      836.41     19.28 o 
  10   1   1       34.64       41.81      5.10 o 
  11   1   1      238.39      259.78     15.01 o 
  12   1   1       30.83       45.52      8.78 o 
  13   1   1      154.27      156.92     15.18 o 
 -13   2   1      278.40      300.16     19.23 o 
 -12   2   1       69.71       76.21     12.30 o 
 -11   2   1      255.61      274.39     17.73 o 
 -10   2   1       59.80       75.06     10.41 o 
  -9   2   1      193.30      195.03     11.38 o 
  -8   2   1      198.95      178.85      9.52 o 
  -7   2   1      330.14      349.53      8.85 o 
  -6   2   1      110.04      112.21      4.54 o 
  -5   2   1      351.45      278.22      5.43 o 
  -4   2   1     1348.70     1279.77     14.97 o 
  -3   2   1     5449.64     5547.63     51.11 o 
  -2   2   1     4596.57     4802.97     53.55 o 
  -1   2   1     8061.96     7987.46     48.76 o 
   0   2   1      728.74      769.54     13.43 o 
   1   2   1     5054.26     5259.11     38.47 o 
   2   2   1      430.80      461.45      8.89 o 
   3   2   1     2213.57     2373.12     25.08 o 
   4   2   1      319.58      288.91      5.75 o 
   5   2   1     1366.81     1272.50     18.33 o 
   6   2   1      501.67      486.18     10.05 o 
   7   2   1      922.68      932.54     17.60 o 
   8   2   1     1332.03     1295.69     25.75 o 
   9   2   1      200.80      194.78      8.00 o 
  10   2   1      182.98      183.22      8.64 o 
  11   2   1        0.32        0.87      4.96 o 
  12   2   1        0.01       -3.85      6.11 o 
  13   2   1        0.30       14.89      9.08 o 
 -13   3   1        3.38       22.35     11.62 o 
 -12   3   1       58.28       63.20      9.56 o 
 -11   3   1       23.23       24.13      7.01 o 
 -10   3   1      676.31      653.96     20.96 o 
  -9   3   1        1.69        9.57      6.90 o 
  -8   3   1     1834.65     1813.90     30.97 o 
  -7   3   1      145.21      130.77      6.38 o 
  -6   3   1     1371.72     1357.64     22.11 o 
  -5   3   1      834.60      801.34     12.66 o 
  -4   3   1     1344.93     1384.20     17.77 o 
  -3   3   1     1005.13     1082.71     13.49 o 
  -2   3   1      248.28      225.10      4.16 o 
  -1   3   1     1169.34     1194.25     17.36 o 
   0   3   1      590.12      606.01      6.77 o 
   1   3   1     4269.79     4429.39    114.95 o 
   2   3   1     1799.82     1762.06     17.17 o 
   3   3   1     3824.22     3839.77     41.25 o 
   4   3   1      596.09      497.74      9.03 o 
   5   3   1      762.69      723.21     12.67 o 
   6   3   1      103.46       93.84      5.77 o 
   7   3   1      299.75      298.95      9.26 o 
   8   3   1       62.48       52.70      5.04 o 
   9   3   1       57.43       52.04      5.48 o 
  10   3   1      109.61      116.64      9.90 o 
  11   3   1      188.55      184.82     11.11 o 
  12   3   1      148.63      162.26     17.98 o 
  13   3   1       39.13       39.39     11.73 o 
 -13   4   1       27.44       34.07     11.76 o 
 -12   4   1      220.65      216.34     15.79 o 
 -11   4   1       50.41       50.48      8.83 o 
 -10   4   1       64.38       66.24      7.35 o 
  -9   4   1       13.60       27.34      6.73 o 
  -8   4   1       93.35       88.86      5.66 o 
  -7   4   1       40.05       42.98      5.50 o 
  -6   4   1      801.11      795.87     15.30 o 
  -5   4   1     1422.25     1460.55     22.25 o 
  -4   4   1     3596.10     3656.03     45.86 o 
  -3   4   1     2838.97     2860.30     33.51 o 
  -2   4   1     3102.06     3166.62     33.54 o 
  -1   4   1       46.45       48.47      2.23 o 
   0   4   1     1936.19     1883.42     22.00 o 
   1   4   1      814.43      892.81     13.69 o 
   2   4   1        6.46        7.72      2.33 o 
   3   4   1       35.98       37.93      3.81 o 
   4   4   1     4352.74     4640.18     58.01 o 
   5   4   1       73.38       92.26      4.59 o 
   6   4   1     2109.54     2129.07     34.48 o 
   7   4   1      348.18      338.02     10.23 o 
   8   4   1      752.72      747.47     17.99 o 
   9   4   1      274.15      245.06      9.73 o 
  10   4   1      124.96      126.26      9.35 o 
  11   4   1        0.02        5.76      5.48 o 
  12   4   1        2.83        2.07      6.53 o 
 -13   5   1       13.96        7.99     10.01 o 
 -12   5   1        6.87       24.24     14.55 o 
 -11   5   1        7.28        9.60      6.51 o 
 -10   5   1      192.75      187.90     11.76 o 
  -9   5   1       47.13       40.88      6.32 o 
  -8   5   1      369.71      357.43     11.41 o 
  -7   5   1        3.48        3.20      3.28 o 
  -6   5   1     1656.86     1723.04     29.80 o 
  -5   5   1       63.90       69.88      7.55 o 
  -4   5   1     1456.78     1588.88     23.35 o 
  -3   5   1      291.14      303.97      6.77 o 
  -2   5   1     1557.27     1568.68     19.46 o 
  -1   5   1        2.76        5.69      1.61 o 
   0   5   1     7577.37     7657.18     73.81 o 
   1   5   1      150.48      165.06      5.38 o 
   2   5   1     4487.55     4700.23     79.93 o 
   3   5   1      163.20      158.96      6.34 o 
   4   5   1     2200.32     2168.54     29.43 o 
   5   5   1       37.36       49.01      4.81 o 
   6   5   1       86.69       96.61      6.33 o 
   7   5   1       39.79       35.85      4.79 o 
   8   5   1      387.34      399.18     15.16 o 
   9   5   1        2.65       -1.17      3.45 o 
  10   5   1      467.07      466.75     18.53 o 
  11   5   1       34.45       28.09      7.72 o 
  12   5   1      111.09       57.13     23.28 o 
 -12   6   1      151.89      148.29     18.32 o 
 -11   6   1        2.69       -8.05      8.05 o 
 -10   6   1      145.31      142.87     12.29 o 
  -9   6   1       42.58       52.13      7.03 o 
  -8   6   1       63.57       70.71      6.42 o 
  -7   6   1       23.68       33.30      4.69 o 
  -6   6   1      552.74      560.68     13.50 o 
  -5   6   1        0.25        6.55      2.88 o 
  -4   6   1     4348.73     4462.71     61.02 o 
  -3   6   1      149.02      138.47      5.68 o 
  -2   6   1     4420.64     4298.88     51.03 o 
  -1   6   1      554.00      559.16      8.99 o 
   0   6   1     1623.68     1584.77     26.48 o 
   1   6   1       53.92       75.59      7.48 o 
   2   6   1       40.75       40.81      3.98 o 
   3   6   1      436.35      455.00     23.39 o 
   4   6   1      123.84      114.71      6.61 o 
   5   6   1       44.66       81.73      9.86 o 
   6   6   1      378.71      359.63     10.24 o 
   7   6   1       17.32       20.43      4.18 o 
   8   6   1      124.53      118.26      8.78 o 
   9   6   1       52.49       58.09      7.33 o 
  10   6   1       31.09       30.59      7.60 o 
  11   6   1        8.04        6.02      6.86 o 
  12   6   1       27.00       49.01     15.01 o 
 -12   7   1        6.51        2.62      8.45 o 
 -11   7   1        8.77       29.49     13.79 o 
 -10   7   1      351.43      347.94     19.18 o 
  -9   7   1       65.92       72.24     10.21 o 
  -8   7   1      459.92      445.07     16.70 o 
  -7   7   1      193.33      184.53     14.70 o 
  -6   7   1      291.57      302.86     12.12 o 
  -5   7   1        0.53       -1.15      3.53 o 
  -4   7   1        1.17        3.53      3.62 o 
  -3   7   1        4.64       13.15      7.69 o 
  -2   7   1      120.50      111.57      3.74 o 
  -1   7   1       23.47       18.01      3.67 o 
   0   7   1     1722.17     1660.20     29.69 o 
   1   7   1      302.72      291.82      9.11 o 
   2   7   1     1506.05     1515.48     30.40 o 
   3   7   1      366.49      374.67     21.28 o 
   4   7   1      844.46      855.04     22.49 o 
   5   7   1      106.77      103.62      7.82 o 
   6   7   1       73.26       93.36      7.53 o 
   7   7   1       81.16       73.86      7.26 o 
   8   7   1      116.71      137.69      9.79 o 
   9   7   1       34.18       51.14      7.15 o 
  10   7   1      280.74      272.95     18.15 o 
  11   7   1       35.11       33.97     18.78 o 
 -11   8   1       79.23       84.98     21.32 o 
 -10   8   1      106.82       86.89     11.39 o 
  -9   8   1        0.40       10.53      6.88 o 
  -8   8   1       41.70       41.19      6.98 o 
  -7   8   1      171.14      159.36     11.22 o 
  -6   8   1      109.07      102.72      7.99 o 
  -5   8   1      430.88      427.64     14.91 o 
  -4   8   1      147.01      156.89     12.01 o 
  -3   8   1      272.21      262.09     10.93 o 
  -2   8   1      166.34      139.41     12.31 o 
  -1   8   1      497.50      457.86     16.23 o 
   0   8   1       35.59       46.18      4.60 o 
   1   8   1        0.30        4.12      6.05 o 
   2   8   1      112.08      122.25      7.19 o 
   3   8   1       15.30       19.14      5.20 o 
   4   8   1       10.25        3.21      3.43 o 
   5   8   1       87.41       82.92      7.90 o 
   6   8   1      307.14      338.18     15.16 o 
   7   8   1      193.41      167.01     14.71 o 
   8   8   1      425.15      422.63     18.99 o 
   9   8   1       17.84       27.12      8.33 o 
  10   8   1       55.34       56.43     14.04 o 
  11   8   1       11.08       14.86     15.26 o 
 -10   9   1       36.79       18.14      8.62 o 
  -9   9   1      251.12      251.04     18.40 o 
  -8   9   1      197.23      200.91     15.52 o 
  -7   9   1      474.51      444.98     17.95 o 
  -6   9   1      116.55      134.65      9.72 o 
  -5   9   1      165.02      177.61     10.20 o 
  -4   9   1       29.19       32.05      5.27 o 
  -3   9   1       28.08       40.00      6.41 o 
  -2   9   1       84.02       77.95      6.29 o 
  -1   9   1        1.82       16.81      9.83 o 
   0   9   1       96.98      107.54     13.06 o 
   1   9   1      237.44      224.24      9.96 o 
   2   9   1       93.99       92.38      7.28 o 
   3   9   1      250.20      238.35     11.24 o 
   4   9   1       23.14       35.40      7.05 o 
   5   9   1      256.13      241.99     11.90 o 
   6   9   1       40.98       53.97      7.31 o 
   7   9   1       12.77       27.70      9.08 o 
   8   9   1        0.27        0.72      4.55 o 
   9   9   1       71.51       80.90     13.44 o 
  10   9   1       44.77       44.66     16.55 o 
  -9  10   1       16.32       21.70      8.68 o 
  -8  10   1       11.84        2.38      6.16 o 
  -7  10   1       88.09      106.96     12.62 o 
  -6  10   1       51.31       62.68      9.32 o 
  -5  10   1      792.36      763.53     24.97 o 
  -4  10   1        2.28       15.64      6.50 o 
  -3  10   1      447.54      440.80     20.68 o 
  -2  10   1      260.02      262.45     14.33 o 
  -1  10   1      176.27      191.92     13.02 o 
   0  10   1       74.13       70.48      8.91 o 
   1  10   1       33.14       51.89      8.22 o 
   2  10   1        0.18        2.80      4.37 o 
   3  10   1      138.93      137.30      9.27 o 
   4  10   1       35.26       46.40      6.87 o 
   5  10   1      461.34      447.37     19.34 o 
   6  10   1        6.13       12.61      6.20 o 
   7  10   1      260.54      227.13     14.39 o 
   8  10   1       18.54       10.09      6.99 o 
   9  10   1       73.87       67.01     19.36 o 
  -8  11   1        4.84       -4.71      8.04 o 
  -7  11   1      193.17      192.60     15.95 o 
  -6  11   1       79.45       89.97     11.46 o 
  -5  11   1      255.23      277.35     17.64 o 
  -4  11   1       26.41       34.79      8.51 o 
  -3  11   1       10.26       17.79     10.42 o 
  -2  11   1        3.07        0.82      8.43 o 
  -1  11   1      129.65      152.04     13.08 o 
   0  11   1        8.90       30.80      9.57 o 
   1  11   1      254.37      246.64     15.27 o 
   2  11   1       16.82       20.84      7.68 o 
   3  11   1      161.65      180.40     13.57 o 
   4  11   1       21.85        4.22      9.27 o 
   5  11   1        2.00       -0.74      5.03 o 
   6  11   1       10.13       29.65      7.34 o 
   7  11   1       18.01       11.01      6.60 o 
   8  11   1        6.38        5.61     12.90 o 
  -7  12   1        3.10        4.20      8.42 o 
  -6  12   1        0.71       -6.00      7.65 o 
  -5  12   1       29.31       45.74      9.97 o 
  -4  12   1        0.72       -5.34      6.72 o 
  -3  12   1      229.84      218.75     21.94 o 
  -2  12   1        9.98       20.12      7.78 o 
  -1  12   1      133.95      136.01     13.05 o 
   0  12   1       14.32        5.96      6.73 o 
   1  12   1      145.62      147.83     14.40 o 
   2  12   1        0.70       -7.41      7.41 o 
   3  12   1      137.54      136.43     13.71 o 
   4  12   1        0.08       15.97     11.18 o 
   5  12   1      189.41      207.45     20.58 o 
   6  12   1        9.14        3.02      8.27 o 
  -5  13   1       16.76       27.89      9.74 o 
  -4  13   1        5.24       11.04      8.44 o 
  -3  13   1        5.75       30.84      9.90 o 
  -2  13   1        2.87       -2.87      9.20 o 
  -1  13   1        4.21        3.24      6.96 o 
   0  13   1       42.43       56.58     11.16 o 
   1  13   1       38.45       46.67     12.65 o 
   2  13   1      144.14      151.44     15.59 o 
   3  13   1      147.64      145.45     16.30 o 
   4  13   1       17.31       16.67      9.31 o 
 -14   0   2      185.54      182.35     23.22 o 
 -12   0   2       94.79      103.82     15.74 o 
 -10   0   2      237.60      269.12     19.67 o 
  -8   0   2     1204.27      998.48     52.42 o 
  -6   0   2      289.38      243.12     11.42 o 
  -4   0   2      525.67      464.18      6.44 o 
  -2   0   2     7152.19     7305.76     74.47 o 
   0   0   2     1092.46     1265.73     12.52 o 
   2   0   2      353.91      403.08     15.62 o 
   4   0   2    14570.66    15117.56    226.06 o 
   6   0   2     1027.41      977.02     23.80 o 
   8   0   2     1462.95     1367.80     37.61 o 
  10   0   2      306.12      326.79     20.33 o 
  12   0   2      210.99      226.02     21.10 o 
 -14   1   2      113.31      119.70     15.16 o 
 -13   1   2       51.87       70.17     11.68 o 
 -12   1   2      362.75      368.72     20.06 o 
 -11   1   2       71.31       76.97      9.87 o 
 -10   1   2     1154.57     1128.01     34.72 o 
  -9   1   2       25.75       26.56      7.47 o 
  -8   1   2      979.39      965.79     19.48 o 
  -7   1   2       20.85       29.81      3.05 o 
  -6   1   2       63.79       62.31      3.28 o 
  -5   1   2       63.74       72.91      3.03 o 
  -4   1   2      226.78      212.43      3.75 o 
  -3   1   2      251.54      276.23      8.26 o 
  -2   1   2    20533.83    20861.25    139.93 o 
  -1   1   2     4671.65     4832.47     38.15 o 
   0   1   2    14745.25    14972.68     92.63 o 
   1   1   2     2901.61     3319.13     55.10 o 
   2   1   2      450.62      473.40     11.53 o 
   3   1   2       12.60        9.21      1.57 o 
   4   1   2      264.08      301.74      6.00 o 
   5   1   2      526.94      585.20     10.41 o 
   6   1   2     2643.66     2599.54     38.06 o 
   7   1   2      115.04      112.57      5.95 o 
   8   1   2      520.20      533.86     14.32 o 
   9   1   2        4.43        9.94      3.63 o 
  10   1   2      313.08      324.59     11.76 o 
  11   1   2       25.89       39.12      7.77 o 
  12   1   2       25.79       33.32      8.98 o 
  13   1   2        4.67        2.17      9.41 o 
 -14   2   2       28.58       37.69     10.22 o 
 -13   2   2       45.05       62.58     10.97 o 
 -12   2   2        0.60        4.39      6.00 o 
 -11   2   2       26.52       35.67      8.28 o 
 -10   2   2        0.88        5.22      5.36 o 
  -9   2   2       71.32       77.58      5.78 o 
  -8   2   2      870.97      852.85     19.04 o 
  -7   2   2      652.70      618.75     15.72 o 
  -6   2   2     2959.57     2936.51     45.07 o 
  -5   2   2       24.87       17.57      2.04 o 
  -4   2   2     4457.51     4423.49     42.87 o 
  -3   2   2       32.80       35.32      2.18 o 
  -2   2   2      771.27      851.68     11.85 o 
  -1   2   2    12576.61    13373.00    105.85 o 
   0   2   2    23727.49    23762.72    173.49 o 
   1   2   2       16.62       17.87      2.42 o 
   2   2   2      223.29      197.65      3.96 o 
   3   2   2     1276.53     1287.12     15.55 o 
   4   2   2     2260.17     2175.53     27.12 o 
   5   2   2      567.52      572.09     10.60 o 
   6   2   2     2406.77     2347.54     35.26 o 
   7   2   2       60.89       51.95      4.49 o 
   8   2   2      595.50      571.89     14.82 o 
   9   2   2       51.66       53.02      5.57 o 
  10   2   2        1.67       -1.66      3.70 o 
  11   2   2      100.67      118.14      9.66 o 
  12   2   2      291.54      294.71     17.33 o 
  13   2   2       27.08       39.55     14.34 o 
 -13   3   2      135.02      137.18     14.44 o 
 -12   3   2      164.21      187.14     14.47 o 
 -11   3   2      224.18      227.63     14.20 o 
 -10   3   2      410.03      373.84     14.89 o 
  -9   3   2       38.41       44.23      5.30 o 
  -8   3   2      587.41      532.40     14.26 o 
  -7   3   2       99.06       85.16      5.46 o 
  -6   3   2       98.81      108.03      4.15 o 
  -5   3   2     2327.86     2497.19     31.50 o 
  -4   3   2       68.18       73.73      4.80 o 
  -3   3   2     2233.48     2146.88     24.11 o 
  -2   3   2     1297.52     1358.98     19.95 o 
  -1   3   2     1648.48     1704.32     21.96 o 
   0   3   2     9700.47    10144.16     71.99 o 
   1   3   2     1098.50     1090.57     10.69 o 
   2   3   2      209.84      241.81      5.48 o 
   3   3   2       14.96       16.79      2.00 o 
   4   3   2      691.97      747.05     12.34 o 
   5   3   2      233.49      201.31      6.94 o 
   6   3   2      623.70      590.70     13.52 o 
   7   3   2      572.97      541.64     13.22 o 
   8   3   2      938.56      901.25     20.64 o 
   9   3   2      402.49      390.20     12.81 o 
  10   3   2      401.59      380.28     13.82 o 
  11   3   2       94.37       92.24      9.31 o 
  12   3   2       39.93       32.86     10.21 o 
 -13   4   2       69.62       90.41     12.25 o 
 -12   4   2        0.38        1.05     11.79 o 
 -11   4   2       76.04       81.84     10.27 o 
 -10   4   2       13.72       11.43      6.82 o 
  -9   4   2      130.73      121.28      8.09 o 
  -8   4   2      399.19      375.24      9.99 o 
  -7   4   2     2607.33     2570.92     40.16 o 
  -6   4   2       80.70       82.45      4.43 o 
  -5   4   2     6141.41     6285.39     80.53 o 
  -4   4   2      285.14      290.24      6.97 o 
  -3   4   2     1383.09     1401.80     18.70 o 
  -2   4   2       20.51       20.37      2.55 o 
  -1   4   2       21.74       25.27      2.00 o 
   0   4   2       50.20       45.04      1.81 o 
   1   4   2     1019.05      999.92     20.94 o 
   2   4   2      201.69      206.48      3.74 o 
   3   4   2     1255.54     1168.93     15.53 o 
   4   4   2     1270.92     1235.66     18.80 o 
   5   4   2     1116.27     1053.53     18.99 o 
   6   4   2      228.67      235.65      8.26 o 
   7   4   2      353.37      340.17     17.96 o 
   8   4   2       16.39       18.16      4.94 o 
   9   4   2        3.61        0.16      3.39 o 
  10   4   2       47.57       48.02      6.15 o 
  11   4   2      235.00      273.02     28.54 o 
  12   4   2        3.50      -10.52     10.52 o 
 -13   5   2      176.45      175.08     29.07 o 
 -12   5   2        4.02        4.52      6.34 o 
 -11   5   2      309.64      312.61     24.13 o 
 -10   5   2      115.83       93.18      8.64 o 
  -9   5   2     1056.43     1009.92     27.82 o 
  -8   5   2       63.92       69.11      5.95 o 
  -7   5   2      406.01      421.31     12.11 o 
  -6   5   2        0.01        2.19      2.75 o 
  -5   5   2      749.74      734.40     14.21 o 
  -4   5   2       17.66       22.93      3.14 o 
  -3   5   2     1931.36     1891.82     26.09 o 
  -2   5   2      618.98      662.66     10.87 o 
  -1   5   2     2278.02     2189.91     26.18 o 
   0   5   2       25.43       22.44      3.62 o 
   1   5   2     2089.00     2204.11     44.30 o 
   2   5   2      142.85      139.12      5.55 o 
   3   5   2        0.73        5.48      2.54 o 
   4   5   2      117.29      118.15      4.22 o 
   5   5   2      481.60      480.43     11.16 o 
   6   5   2      128.90      133.08      7.47 o 
   7   5   2      740.27      745.32     17.65 o 
   8   5   2      147.58      173.07      9.57 o 
   9   5   2      908.24      892.36     23.50 o 
  10   5   2       73.58       80.79      8.57 o 
  11   5   2       95.22      108.19     14.60 o 
  12   5   2        4.23        8.15     15.82 o 
 -12   6   2        1.84        2.40      7.75 o 
 -11   6   2        6.49        7.58      8.45 o 
 -10   6   2       41.79       65.82     20.86 o 
  -9   6   2      117.16      109.24      8.11 o 
  -8   6   2      149.80      133.30      7.60 o 
  -7   6   2     1137.92     1154.40     24.47 o 
  -6   6   2        2.34        7.54      3.39 o 
  -5   6   2     1965.70     1984.66     33.02 o 
  -4   6   2       90.72       83.83      5.10 o 
  -3   6   2      516.51      521.43     10.43 o 
  -2   6   2      223.51      230.74      6.07 o 
  -1   6   2      995.09     1050.04     15.22 o 
   0   6   2       63.01       71.53      5.20 o 
   1   6   2     1639.75     1629.89     31.57 o 
   2   6   2       15.28       17.77      3.50 o 
   3   6   2     2730.45     2707.08     48.02 o 
   4   6   2       18.38       19.03      4.80 o 
   5   6   2      951.97      963.77     23.82 o 
   6   6   2        3.17        8.70      3.74 o 
   7   6   2       57.95       50.89      6.53 o 
   8   6   2       34.18       38.41      6.23 o 
   9   6   2      138.26      140.21     10.42 o 
  10   6   2        6.80        5.83      7.27 o 
  11   6   2      100.36      113.22     15.40 o 
 -12   7   2       52.75       62.61     15.79 o 
 -11   7   2       98.51      112.46     15.03 o 
 -10   7   2       30.13       41.74     12.29 o 
  -9   7   2      154.93      158.40     12.19 o 
  -8   7   2       23.11        8.65      6.14 o 
  -7   7   2       63.01       66.00      5.34 o 
  -6   7   2        0.48       -1.97      2.77 o 
  -5   7   2        1.00        3.13      2.87 o 
  -4   7   2        0.70       -0.76      3.97 o 
  -3   7   2      819.65      805.93     23.71 o 
  -2   7   2      582.83      565.88     11.14 o 
  -1   7   2     1918.96     1887.35     27.09 o 
   0   7   2      296.85      307.68      9.91 o 
   1   7   2      802.19      802.55     18.07 o 
   2   7   2      402.35      454.02     19.17 o 
   3   7   2       45.63       52.55      6.70 o 
   4   7   2      120.73      140.42      8.71 o 
   5   7   2       40.25       54.19      6.68 o 
   6   7   2       65.20       74.85      8.17 o 
   7   7   2      177.32      193.35     12.12 o 
   8   7   2       83.80       81.63     11.61 o 
   9   7   2      281.21      274.91     14.06 o 
  10   7   2        5.05        9.97      8.37 o 
  11   7   2       58.12       68.01     15.62 o 
 -11   8   2       18.63       28.35     12.09 o 
 -10   8   2       13.21       31.56     15.68 o 
  -9   8   2      124.19      123.16     12.06 o 
  -8   8   2      420.17      427.56     16.32 o 
  -7   8   2      413.37      408.81     16.83 o 
  -6   8   2      228.38      224.22     11.43 o 
  -5   8   2      144.76      134.72      8.58 o 
  -4   8   2      497.38      499.32     16.61 o 
  -3   8   2      189.62      188.40     13.93 o 
  -2   8   2      147.87      156.86      6.51 o 
  -1   8   2        3.59        8.58      5.72 o 
   0   8   2       25.09       33.16      4.83 o 
   1   8   2      555.87      543.72     16.11 o 
   2   8   2      174.15      165.21      8.96 o 
   3   8   2      538.19      548.94     17.66 o 
   4   8   2      100.56      107.31      7.80 o 
   5   8   2      223.08      193.63     10.87 o 
   6   8   2       16.36       16.01      5.02 o 
   7   8   2       58.67       87.46      8.59 o 
   8   8   2        0.81       -1.19      4.88 o 
   9   8   2        8.97        5.76      7.64 o 
  10   8   2       22.85       17.73      9.37 o 
 -10   9   2       98.00       95.74     12.66 o 
  -9   9   2       21.34       31.79      8.39 o 
  -8   9   2        8.27       15.00      5.77 o 
  -7   9   2        1.29        6.09      7.01 o 
  -6   9   2       61.50       70.00      8.02 o 
  -5   9   2      120.01      116.22      8.31 o 
  -4   9   2       60.47       67.60      7.55 o 
  -3   9   2      150.79      146.31     10.24 o 
  -2   9   2      583.33      597.67     30.68 o 
  -1   9   2      290.69      311.08     15.26 o 
   0   9   2      251.18      245.48     10.89 o 
   1   9   2       63.44       69.68      6.09 o 
   2   9   2       87.64       91.80      8.26 o 
   3   9   2      236.82      241.13     12.12 o 
   4   9   2       58.90       66.95      7.39 o 
   5   9   2        3.15       -2.50      4.87 o 
   6   9   2       87.85       87.14      8.47 o 
   7   9   2      129.75      117.77     14.88 o 
   8   9   2      111.21       93.31     11.77 o 
   9   9   2        9.94       -3.12      9.15 o 
  -9  10   2        0.42       -0.91      6.53 o 
  -8  10   2      295.40      278.54     17.67 o 
  -7  10   2       27.55       39.95      8.63 o 
  -6  10   2      359.21      353.08     17.42 o 
  -5  10   2        0.20       -3.31      4.97 o 
  -4  10   2      547.10      519.53     17.67 o 
  -3  10   2        0.68       -6.05      6.05 o 
  -2  10   2      100.76      116.42     10.42 o 
  -1  10   2        0.09        4.68      8.34 o 
   0  10   2       72.06       85.03      9.83 o 
   1  10   2       55.17       59.40      6.63 o 
   2  10   2      375.18      343.47     14.21 o 
   3  10   2       18.42       16.45      5.49 o 
   4  10   2      543.57      508.38     19.56 o 
   5  10   2       67.52       90.50     13.86 o 
   6  10   2       53.57       68.61     11.31 o 
   7  10   2        8.10        8.88      6.71 o 
   8  10   2        5.01        7.78      7.16 o 
  -8  11   2       26.86       38.95     12.33 o 
  -7  11   2       11.64        8.18      7.65 o 
  -6  11   2      110.25       98.46     14.53 o 
  -5  11   2       13.28        6.88      7.72 o 
  -4  11   2      246.93      237.15     15.90 o 
  -3  11   2        1.38       -2.96      7.55 o 
  -2  11   2      423.90      405.74     20.31 o 
  -1  11   2       58.31       64.37     13.24 o 
   0  11   2      664.82      658.65     26.78 o 
   1  11   2       50.32       65.93      9.91 o 
   2  11   2      132.84      148.35     12.89 o 
   3  11   2        9.29       19.50      7.82 o 
   4  11   2       36.91       38.81      7.14 o 
   5  11   2        0.67        6.85      6.33 o 
   6  11   2      155.35      157.00     15.12 o 
   7  11   2        5.44        4.65      6.67 o 
  -7  12   2        2.77       17.06     10.24 o 
  -6  12   2      187.38      191.81     16.15 o 
  -5  12   2        0.11       -3.33      6.86 o 
  -4  12   2       71.40       83.22     12.59 o 
  -3  12   2        1.41       -7.09      7.09 o 
  -2  12   2       30.84       35.98      9.37 o 
  -1  12   2        0.41       -8.11      8.11 o 
   0  12   2       20.93       36.62     11.82 o 
   1  12   2       11.88        9.61      6.89 o 
   2  12   2       26.95       43.05      9.76 o 
   3  12   2       45.42       46.71      9.89 o 
   4  12   2       60.03       84.25     11.83 o 
   5  12   2       17.81       45.56     15.32 o 
   6  12   2       14.89       10.20     10.64 o 
  -5  13   2        2.95       14.21     11.14 o 
  -4  13   2       66.42       85.29     12.41 o 
  -3  13   2       63.34       54.74     10.82 o 
  -2  13   2       80.29       95.60     12.61 o 
  -1  13   2       31.76       27.15     12.05 o 
   0  13   2       67.21       94.33     12.11 o 
   1  13   2       16.64       27.46     10.23 o 
   2  13   2        0.19        3.35      7.43 o 
   3  13   2       10.04       12.95     12.53 o 
   4  13   2        0.12       12.38     11.20 o 
 -13   0   3      128.25      154.27     19.58 o 
 -11   0   3      814.35      811.87     42.17 o 
  -9   0   3     2705.96     2622.79     88.94 o 
  -7   0   3     2391.16     2439.95     69.37 o 
  -5   0   3     1909.72     2279.25     54.91 o 
  -3   0   3      538.62      512.09     18.08 o 
  -1   0   3    10427.00    10808.45    192.02 o 
   1   0   3     9349.49     9049.83    321.52 o 
   3   0   3       25.85       25.57      4.03 o 
   5   0   3      122.85      126.46     13.50 o 
   7   0   3      515.11      487.46     17.09 o 
   9   0   3      473.61      490.74     20.17 o 
  11   0   3      129.00      170.00     37.71 o 
 -14   1   3        5.90       39.42     11.49 o 
 -13   1   3      159.35      163.51     15.04 o 
 -12   1   3        7.19       10.55      6.54 o 
 -11   1   3      400.27      364.88     18.87 o 
 -10   1   3       60.12       63.53     10.53 o 
  -9   1   3      127.63       99.62      9.83 o 
  -8   1   3       88.74       91.01      9.24 o 
  -7   1   3      483.25      415.42      8.37 o 
  -6   1   3       67.26       64.27      4.19 o 
  -5   1   3     4831.97     4972.18     84.16 o 
  -4   1   3      891.88      950.95     13.49 o 
  -3   1   3      900.42      829.71     11.38 o 
  -2   1   3     1819.16     1906.71     18.04 o 
  -1   1   3      631.02      670.22     10.78 o 
   0   1   3     2666.45     2696.56     46.02 o 
   1   1   3     1021.06     1077.13     19.68 o 
   2   1   3       11.60       11.51      1.40 o 
   3   1   3     5664.54     5648.54     56.63 o 
   4   1   3       24.83       19.29      2.37 o 
   5   1   3     4079.96     4016.21     52.90 o 
   6   1   3       82.64       77.33      4.58 o 
   7   1   3     1648.10     1640.79     29.59 o 
   8   1   3      321.08      314.28     10.58 o 
   9   1   3        7.02        3.65      3.31 o 
  10   1   3        0.53        2.23      3.52 o 
  11   1   3        4.40        0.55      4.94 o 
  12   1   3        4.06        3.37      7.31 o 
 -14   2   3       20.92       21.70      9.72 o 
 -13   2   3       18.52       22.03      8.43 o 
 -12   2   3      118.34      123.91     11.92 o 
 -11   2   3      551.10      517.64     22.13 o 
 -10   2   3      144.59      148.87     10.93 o 
  -9   2   3     1695.03     1589.57     67.71 o 
  -8   2   3      220.96      207.05      8.66 o 
  -7   2   3     2084.05     2096.33     35.34 o 
  -6   2   3       14.95       15.87      2.60 o 
  -5   2   3      112.50      109.85      4.71 o 
  -4   2   3      730.50      785.98      9.63 o 
  -3   2   3      951.21      918.53     10.96 o 
  -2   2   3       39.94       51.00      2.29 o 
  -1   2   3     1715.27     1820.62     18.47 o 
   0   2   3     3109.78     3162.43     30.14 o 
   1   2   3        9.33        9.48      1.76 o 
   2   2   3     1242.00     1232.81     13.47 o 
   3   2   3     1544.87     1593.29     20.21 o 
   4   2   3      328.82      400.01      8.05 o 
   5   2   3      699.53      690.26     12.61 o 
   6   2   3      124.76      154.72      6.68 o 
   7   2   3      887.70      868.26     18.61 o 
   8   2   3      116.51      116.11      7.04 o 
   9   2   3      935.85      908.48     24.33 o 
  10   2   3      158.69      172.10      9.15 o 
  11   2   3      141.06      165.97     11.38 o 
  12   2   3       92.72      113.00     19.19 o 
 -14   3   3       96.27      115.96     14.17 o 
 -13   3   3      121.98      138.88     13.85 o 
 -12   3   3      135.21      115.31     12.48 o 
 -11   3   3        1.17        4.25      5.79 o 
 -10   3   3      126.17      131.25     17.33 o 
  -9   3   3      337.36      341.55     14.35 o 
  -8   3   3      277.81      285.98     10.17 o 
  -7   3   3      573.21      552.62     13.90 o 
  -6   3   3     1383.98     1362.83     19.06 o 
  -5   3   3     1083.47     1013.30     14.74 o 
  -4   3   3     2537.90     2521.14     30.64 o 
  -3   3   3      114.32      104.44      4.52 o 
  -2   3   3        2.70        8.40      1.62 o 
  -1   3   3     2668.27     2795.55     28.93 o 
   0   3   3      423.47      455.37      6.43 o 
   1   3   3      175.26      166.27      4.56 o 
   2   3   3     1418.62     1368.62     16.14 o 
   3   3   3       69.54       61.26      3.13 o 
   4   3   3     2686.36     2834.54     38.09 o 
   5   3   3      695.32      639.73     13.04 o 
   6   3   3     1109.69     1035.76     19.93 o 
   7   3   3      966.99      936.86     21.30 o 
   8   3   3      703.27      666.53     16.78 o 
   9   3   3        4.69        3.52      3.40 o 
  10   3   3        1.14       10.36      4.50 o 
  11   3   3        5.97        8.38      6.45 o 
  12   3   3       13.78       21.77      9.62 o 
 -13   4   3       39.47       57.36     10.54 o 
 -12   4   3       76.56       73.65     11.80 o 
 -11   4   3       19.24       27.90      9.81 o 
 -10   4   3      547.44      558.01     20.61 o 
  -9   4   3      192.44      193.93      9.69 o 
  -8   4   3      819.37      812.82     21.56 o 
  -7   4   3      422.59      411.78      9.37 o 
  -6   4   3      699.19      694.07     12.94 o 
  -5   4   3      152.30      147.71      5.25 o 
  -4   4   3      291.35      299.84      6.88 o 
  -3   4   3       74.49       68.12      3.35 o 
  -2   4   3     2021.38     2111.55     38.37 o 
  -1   4   3     1392.15     1351.52     16.92 o 
   0   4   3     1196.46     1093.19     13.17 o 
   1   4   3     2189.80     2096.58     25.13 o 
   2   4   3     1777.59     1765.46     21.04 o 
   3   4   3        0.87        2.32      2.34 o 
   4   4   3      116.52      104.98      4.63 o 
   5   4   3       15.24       19.26      4.20 o 
   6   4   3        0.73        1.60      2.96 o 
   7   4   3      341.13      325.67     11.05 o 
   8   4   3      429.98      483.14     16.39 o 
   9   4   3       92.46       96.95      6.78 o 
  10   4   3      330.37      336.39     15.37 o 
  11   4   3       88.39       94.42     11.09 o 
  12   4   3       20.66       38.16     14.68 o 
 -13   5   3        6.98        5.34     12.51 o 
 -12   5   3      147.26      156.09     14.49 o 
 -11   5   3       13.04       17.32      6.48 o 
 -10   5   3       67.81       63.04      8.19 o 
  -9   5   3      138.19      131.66      9.06 o 
  -8   5   3       79.07       70.08      6.50 o 
  -7   5   3        3.53       14.39      4.63 o 
  -6   5   3     1339.19     1348.72     24.25 o 
  -5   5   3      543.09      551.15     14.90 o 
  -4   5   3     4565.68     4612.95     83.65 o 
  -3   5   3       28.20       43.82      3.64 o 
  -2   5   3     1690.89     1744.03     24.00 o 
  -1   5   3       80.77      119.17      6.44 o 
   0   5   3      841.92      895.22     15.35 o 
   1   5   3      150.71      128.65      4.57 o 
   2   5   3      764.61      725.27     17.70 o 
   3   5   3       38.54       41.91      4.03 o 
   4   5   3     1755.41     1685.13     34.41 o 
   5   5   3        6.34       11.40      3.22 o 
   6   5   3      574.89      575.92     14.89 o 
   7   5   3      124.51      129.65      7.11 o 
   8   5   3       34.68       38.36      5.64 o 
   9   5   3       62.98       62.77      6.54 o 
  10   5   3       16.46       32.14      8.62 o 
  11   5   3        8.35        7.47      8.34 o 
 -12   6   3      104.20       81.99     21.96 o 
 -11   6   3        1.94       11.05      8.20 o 
 -10   6   3      451.10      418.18     16.75 o 
  -9   6   3       34.13       41.94      6.64 o 
  -8   6   3      187.43      177.33      7.92 o 
  -7   6   3       79.63       70.72      5.08 o 
  -6   6   3      457.23      456.49     11.68 o 
  -5   6   3      234.48      226.75      8.37 o 
  -4   6   3       78.64       82.31      8.37 o 
  -3   6   3        3.14        0.58      2.20 o 
  -2   6   3     1108.83     1023.98     16.92 o 
  -1   6   3      564.49      576.10     11.26 o 
   0   6   3     5569.88     5995.38    189.47 o 
   1   6   3      151.35      166.66      6.98 o 
   2   6   3     2027.85     2089.47     52.43 o 
   3   6   3      155.86      164.72      7.84 o 
   4   6   3       40.40       37.87      5.47 o 
   5   6   3        2.59        1.51      4.57 o 
   6   6   3      248.26      249.53     11.39 o 
   7   6   3        6.51        8.74      5.00 o 
   8   6   3      640.85      626.95     22.18 o 
   9   6   3       17.62       22.12      7.04 o 
  10   6   3      309.18      333.06     23.61 o 
  11   6   3        5.78        6.92     13.57 o 
 -12   7   3      121.96      134.80     18.40 o 
 -11   7   3        5.68        8.44      8.93 o 
 -10   7   3        2.52        0.47      5.53 o 
  -9   7   3       58.63       63.22      7.69 o 
  -8   7   3       50.27       50.77      5.79 o 
  -7   7   3        1.53        9.16      5.66 o 
  -6   7   3     1151.58     1166.03     26.98 o 
  -5   7   3        1.08        8.50      4.31 o 
  -4   7   3     1362.89     1351.57     24.87 o 
  -3   7   3      546.78      551.81     16.57 o 
  -2   7   3        8.53       10.14      3.67 o 
  -1   7   3      351.64      330.10     11.44 o 
   0   7   3       93.02      104.57      6.54 o 
   1   7   3       61.66       64.24      6.22 o 
   2   7   3      164.35      171.59      8.22 o 
   3   7   3        4.41       11.74      4.94 o 
   4   7   3      217.93      205.00     14.21 o 
   5   7   3        0.58       12.77     16.60 o 
   6   7   3      509.72      502.32     17.21 o 
   7   7   3        1.89       -4.02      4.54 o 
   8   7   3      138.77      146.46     10.25 o 
   9   7   3        0.26        1.23      5.56 o 
  10   7   3        5.73       -1.94      7.09 o 
 -11   8   3      101.55      130.09     16.95 o 
 -10   8   3      278.63      249.91     18.06 o 
  -9   8   3       31.34       45.08      9.18 o 
  -8   8   3      424.84      424.48     20.35 o 
  -7   8   3       20.15       26.68      6.33 o 
  -6   8   3      517.62      497.57     16.63 o 
  -5   8   3       20.28       32.03      5.82 o 
  -4   8   3      129.56      127.90     13.28 o 
  -3   8   3      145.23      144.96      6.40 o 
  -2   8   3      551.70      506.19     11.64 o 
  -1   8   3      463.18      416.15     12.83 o 
   0   8   3      306.86      304.85     11.52 o 
   1   8   3      466.87      460.57     16.64 o 
   2   8   3      398.70      381.68     19.01 o 
   3   8   3      283.22      291.16     12.67 o 
   4   8   3      348.55      329.29     17.26 o 
   5   8   3       24.82       27.10      5.79 o 
   6   8   3       35.07       44.63      6.86 o 
   7   8   3       92.88       84.55     10.30 o 
   8   8   3       11.78        9.60      6.71 o 
   9   8   3       25.63       21.51      7.94 o 
  10   8   3       38.00       25.06     11.89 o 
 -10   9   3        0.47       -4.16      6.87 o 
  -9   9   3       63.74       74.94     11.00 o 
  -8   9   3       43.58       38.03      9.19 o 
  -7   9   3      341.63      343.56     16.35 o 
  -6   9   3        2.88       10.80      5.42 o 
  -5   9   3      784.85      740.97     22.93 o 
  -4   9   3       50.85       58.18      6.74 o 
  -3   9   3      213.86      230.88      9.70 o 
  -2   9   3       61.45       66.88      5.88 o 
  -1   9   3       68.64       78.78      6.29 o 
   0   9   3        1.52        4.33      3.81 o 
   1   9   3      104.93       99.46      7.70 o 
   2   9   3      178.47      176.25     10.08 o 
   3   9   3       47.40       53.33      6.59 o 
   4   9   3      249.27      273.43     13.39 o 
   5   9   3      205.17      201.92     12.16 o 
   6   9   3      177.29      182.64     11.51 o 
   7   9   3      140.94      134.97     13.02 o 
   8   9   3       41.09       47.85     11.86 o 
   9   9   3       56.60       26.75     11.23 o 
 -10  10   3       17.95        2.75      8.06 o 
  -9  10   3      130.02      145.33     14.02 o 
  -8  10   3        7.35        3.46      6.10 o 
  -7  10   3      154.24      148.92     11.75 o 
  -6  10   3        2.87       -3.74      5.15 o 
  -5  10   3       10.29       -1.14      3.86 o 
  -4  10   3        0.34        9.86      9.68 o 
  -3  10   3       65.66       58.60      9.01 o 
  -2  10   3       31.79       34.15      9.44 o 
  -1  10   3      648.20      642.59     25.31 o 
   0  10   3        1.85        1.71      4.27 o 
   1  10   3      503.61      500.45     19.20 o 
   2  10   3      230.92      238.26     11.99 o 
   3  10   3        0.75       -5.11      5.11 o 
   4  10   3       46.33       56.04      7.77 o 
   5  10   3        1.51        2.73      5.60 o 
   6  10   3        5.21       11.96      7.57 o 
   7  10   3       28.58       21.15      8.59 o 
   8  10   3       29.46       43.40     10.61 o 
  -8  11   3        9.36       10.66      9.46 o 
  -7  11   3       47.82       53.87     14.22 o 
  -6  11   3        0.06        5.72      6.61 o 
  -5  11   3      355.10      340.83     20.03 o 
  -4  11   3       62.43       67.73     10.61 o 
  -3  11   3      398.96      372.88     19.80 o 
  -2  11   3        6.61        2.15      5.66 o 
  -1  11   3      220.63      223.17     21.88 o 
   0  11   3       79.28       83.82     10.56 o 
   1  11   3        3.16        3.23      9.11 o 
   2  11   3       88.07       71.92      9.71 o 
   3  11   3      430.02      402.13     17.83 o 
   4  11   3        7.16       22.04      6.76 o 
   5  11   3      222.97      217.47     16.99 o 
   6  11   3        6.37        9.92      7.41 o 
   7  11   3       32.75       22.21      8.98 o 
  -7  12   3        0.70       -5.72      8.83 o 
  -6  12   3       10.61        8.52      7.45 o 
  -5  12   3       10.49       15.28      7.97 o 
  -4  12   3        0.10       -5.43      7.14 o 
  -3  12   3       54.18       47.75      9.61 o 
  -2  12   3        3.59        5.16      6.47 o 
  -1  12   3      126.17      125.50     15.94 o 
   0  12   3       21.26       18.77      8.11 o 
   1  12   3      364.04      338.17     19.29 o 
   2  12   3       25.60       34.49      9.08 o 
   3  12   3       76.78       73.02     10.77 o 
   4  12   3       14.13       13.53      9.80 o 
   5  12   3        2.82        1.43      7.54 o 
  -5  13   3       49.66       64.03     16.73 o 
  -4  13   3        4.05        3.37      7.23 o 
  -3  13   3       60.74       60.69     11.27 o 
  -2  13   3       23.12       23.44      8.86 o 
  -1  13   3       26.45        6.07      7.25 o 
   0  13   3        8.12       13.81      8.83 o 
   1  13   3        4.83        3.60      6.93 o 
   2  13   3        6.08       11.17     10.27 o 
   3  13   3       46.49       30.12     18.89 o 
 -14   0   4       70.63       39.59     14.50 o 
 -12   0   4      368.46      403.12     29.39 o 
 -10   0   4      689.11      721.89     38.95 o 
  -8   0   4       26.66       28.18     15.22 o 
  -6   0   4     3609.47     4085.29    245.14 o 
  -4   0   4    10363.70    10688.53    137.29 o 
  -2   0   4     1723.22     1595.16     24.13 o 
   0   0   4      606.13      589.41     11.71 o 
   2   0   4     1054.09     1112.00     24.51 o 
   4   0   4     3013.28     2955.94     54.18 o 
   6   0   4     2880.50     2918.13     63.79 o 
   8   0   4      331.09      354.20     15.83 o 
  10   0   4      134.17      131.91     11.81 o 
  12   0   4       22.69        9.82     19.19 o 
 -14   1   4       18.18       40.76     10.15 o 
 -13   1   4        0.00        2.55      6.58 o 
 -12   1   4        7.33        1.64      5.68 o 
 -11   1   4       26.28       28.59      7.49 o 
 -10   1   4     1222.51     1215.06     37.43 o 
  -9   1   4       35.72       42.59      7.09 o 
  -8   1   4     2086.69     2057.20     48.34 o 
  -7   1   4       12.40       11.80      3.67 o 
  -6   1   4     2238.52     2126.43     28.07 o 
  -5   1   4     1146.70     1256.25     17.57 o 
  -4   1   4      638.08      647.34      7.60 o 
  -3   1   4       87.49       91.66      3.52 o 
  -2   1   4      454.90      447.89      8.23 o 
  -1   1   4     2034.81     2276.56     24.28 o 
   0   1   4      143.53      141.93      6.46 o 
   1   1   4      227.84      209.47      5.56 o 
   2   1   4     3825.88     3695.48     31.48 o 
   3   1   4      691.31      735.71     10.13 o 
   4   1   4     4284.48     4425.91     53.76 o 
   5   1   4      138.93      157.74      6.18 o 
   6   1   4       43.81       44.62      8.20 o 
   7   1   4      104.19      105.58      6.20 o 
   8   1   4      405.97      369.89     11.54 o 
   9   1   4       94.31       82.57      6.25 o 
  10   1   4      364.36      352.55     13.62 o 
  11   1   4       41.49       31.00      7.79 o 
  12   1   4      213.69      225.30     26.95 o 
 -14   2   4      112.09      121.37     15.44 o 
 -13   2   4       97.11      112.14     12.51 o 
 -12   2   4      409.68      397.03     22.08 o 
 -11   2   4       53.35       68.15     10.82 o 
 -10   2   4      399.41      347.32     24.76 o 
  -9   2   4        0.15       11.54      6.51 o 
  -8   2   4        0.42        8.97      5.84 o 
  -7   2   4      494.08      534.01     11.79 o 
  -6   2   4       17.13       17.25      4.52 o 
  -5   2   4     2025.24     2174.24     48.93 o 
  -4   2   4     1213.26     1124.79     13.86 o 
  -3   2   4     1250.01     1222.31     15.13 o 
  -2   2   4     1012.28     1012.63     13.04 o 
  -1   2   4     4041.76     4343.53     42.36 o 
   0   2   4        5.78       13.11      1.75 o 
   1   2   4       23.53       20.88      2.45 o 
   2   2   4        4.20        5.05      2.02 o 
   3   2   4       81.68       98.60      4.26 o 
   4   2   4     2571.57     2617.04     34.03 o 
   5   2   4      349.21      349.89      8.94 o 
   6   2   4      859.40      873.81     20.96 o 
   7   2   4      517.24      516.53     13.83 o 
   8   2   4       98.79      112.61      6.62 o 
   9   2   4       74.57       77.98      7.06 o 
  10   2   4       86.74      107.88     10.59 o 
  11   2   4        1.78        5.46      5.80 o 
  12   2   4        3.06        2.01      9.41 o 
 -14   3   4        6.33        4.14      7.72 o 
 -13   3   4        4.96       17.14     13.54 o 
 -12   3   4       31.31       63.70     13.83 o 
 -11   3   4       42.57       76.50     11.73 o 
 -10   3   4       76.53       80.33      9.50 o 
  -9   3   4      298.53      290.24     10.43 o 
  -8   3   4     1000.33      946.69     21.61 o 
  -7   3   4     1477.35     1477.41     30.99 o 
  -6   3   4     1178.90     1142.60     16.02 o 
  -5   3   4        1.43        5.81      3.77 o 
  -4   3   4      588.31      622.04     10.24 o 
  -3   3   4       80.14       75.99      3.25 o 
  -2   3   4     1729.63     1906.25     23.18 o 
  -1   3   4      112.99      149.98      3.78 o 
   0   3   4      867.08      791.52     14.02 o 
   1   3   4     1510.54     1461.19     25.89 o 
   2   3   4     1865.34     1810.34     39.47 o 
   3   3   4      681.93      617.98     10.21 o 
   4   3   4      309.23      280.77      7.01 o 
   5   3   4      380.80      380.23     11.41 o 
   6   3   4        7.36        6.89      6.30 o 
   7   3   4        0.10       -2.22      3.50 o 
   8   3   4       76.67       74.13      6.24 o 
   9   3   4      108.43      110.31      7.02 o 
  10   3   4       66.96       93.66     10.49 o 
  11   3   4      237.94      248.18     18.72 o 
  12   3   4      110.83      189.77     34.26 o 
 -13   4   4      202.07      186.33     17.44 o 
 -12   4   4       27.01       30.45      9.46 o 
 -11   4   4      243.83      254.92     15.93 o 
 -10   4   4      184.16      178.52     13.12 o 
  -9   4   4      466.75      457.62     15.19 o 
  -8   4   4        2.51        2.92      3.97 o 
  -7   4   4      433.82      440.36     10.14 o 
  -6   4   4        0.64        1.21      2.23 o 
  -5   4   4     2082.37     2055.28     30.30 o 
  -4   4   4      361.38      319.41     10.80 o 
  -3   4   4     1136.13     1098.21     16.85 o 
  -2   4   4      513.94      515.82      9.28 o 
  -1   4   4     1439.32     1317.25     17.80 o 
   0   4   4       62.84       59.76      3.54 o 
   1   4   4       51.30       73.75      2.86 o 
   2   4   4      620.55      649.72     14.06 o 
   3   4   4      792.30      788.51     12.74 o 
   4   4   4       96.03       74.72      5.28 o 
   5   4   4     1088.85     1082.38     20.64 o 
   6   4   4      404.80      406.28     12.31 o 
   7   4   4      853.91      826.87     19.61 o 
   8   4   4      841.87      783.93     21.98 o 
   9   4   4      363.82      349.11     21.37 o 
  10   4   4       78.98       70.67      8.28 o 
  11   4   4        8.12       16.98      8.88 o 
 -13   5   4        1.70        8.43     11.74 o 
 -12   5   4        1.80       -0.79      5.85 o 
 -11   5   4        9.29        5.77      7.34 o 
 -10   5   4       28.34       36.95      6.28 o 
  -9   5   4      573.05      561.74     18.84 o 
  -8   5   4      252.41      234.72     11.93 o 
  -7   5   4     1491.11     1407.88     25.71 o 
  -6   5   4        7.47        8.81      3.46 o 
  -5   5   4      821.63      830.23     16.23 o 
  -4   5   4       16.93       31.68      4.95 o 
  -3   5   4        4.88        9.17      2.90 o 
  -2   5   4      460.02      515.02      9.91 o 
  -1   5   4     5712.57     6070.33     73.49 o 
   0   5   4     2011.21     2078.58     26.34 o 
   1   5   4     3519.35     3529.28     41.63 o 
   2   5   4       12.74       12.69      4.18 o 
   3   5   4      741.72      703.73     12.20 o 
   4   5   4       18.77       22.14      7.01 o 
   5   5   4      229.49      232.91      8.08 o 
   6   5   4      156.02      144.66      7.14 o 
   7   5   4        0.80       -1.58      3.46 o 
   8   5   4       62.32       60.22      9.03 o 
   9   5   4      204.06      186.72     12.81 o 
  10   5   4       32.46       24.17      8.25 o 
  11   5   4       87.83       93.17     15.48 o 
 -13   6   4      180.74      211.09     22.86 o 
 -12   6   4        9.30       10.74     11.28 o 
 -11   6   4      102.22      110.46     12.35 o 
 -10   6   4        0.68        5.17      5.08 o 
  -9   6   4      450.35      430.12     15.77 o 
  -8   6   4       14.44       10.37      4.72 o 
  -7   6   4       58.28       68.01      7.99 o 
  -6   6   4       63.13       64.02      5.13 o 
  -5   6   4      281.46      267.91      9.07 o 
  -4   6   4       41.24       47.45      4.44 o 
  -3   6   4     2435.51     2476.77     38.58 o 
  -2   6   4        8.13       13.28      5.70 o 
  -1   6   4     1991.33     1899.06     26.85 o 
   0   6   4      772.34      787.48     18.21 o 
   1   6   4      285.95      293.85      9.95 o 
   2   6   4       47.30       48.66      4.88 o 
   3   6   4      388.33      399.41     12.36 o 
   4   6   4      152.34      133.12      7.76 o 
   5   6   4      826.81      854.74     21.97 o 
   6   6   4       16.63       27.83      6.43 o 
   7   6   4      411.87      441.36     19.02 o 
   8   6   4       11.70       10.47      6.58 o 
   9   6   4      213.72      307.46     44.28 o 
  10   6   4        1.02        0.84      6.96 o 
 -12   7   4        8.75        5.56     12.90 o 
 -11   7   4       92.15       87.28     14.72 o 
 -10   7   4       36.83       58.70      8.89 o 
  -9   7   4      950.92      921.37     29.15 o 
  -8   7   4       20.10       49.31     11.89 o 
  -7   7   4      391.18      394.72     12.58 o 
  -6   7   4        0.92        0.35      2.83 o 
  -5   7   4       15.89       20.06      3.97 o 
  -4   7   4        1.21        6.35      3.82 o 
  -3   7   4       43.76       58.78      5.71 o 
  -2   7   4      154.90      155.99      5.77 o 
  -1   7   4      527.20      496.91     15.95 o 
   0   7   4       66.02       61.69      5.20 o 
   1   7   4     1005.92     1003.08     23.11 o 
   2   7   4      192.68      188.61     13.99 o 
   3   7   4     1833.20     1779.91     38.34 o 
   4   7   4       99.85      114.96      7.81 o 
   5   7   4      199.77      202.11      9.95 o 
   6   7   4        4.60        6.05      4.68 o 
   7   7   4        3.80       -6.33      6.61 o 
   8   7   4        0.76        1.61      5.69 o 
   9   7   4       58.16       64.16     10.26 o 
  10   7   4       22.19       21.17     10.72 o 
 -11   8   4       69.59       80.87     13.93 o 
 -10   8   4        0.87        6.77      6.51 o 
  -9   8   4        6.33        2.75      5.62 o 
  -8   8   4      109.89      130.73     12.27 o 
  -7   8   4      188.59      192.22     11.14 o 
  -6   8   4       24.97       29.62      5.37 o 
  -5   8   4       14.62       24.76      6.18 o 
  -4   8   4       65.87       66.19      5.47 o 
  -3   8   4      279.95      270.09      9.06 o 
  -2   8   4      803.66      811.79     17.34 o 
  -1   8   4      160.47      168.99      8.67 o 
   0   8   4       61.68       64.34     10.16 o 
   1   8   4      110.11      122.23      7.75 o 
   2   8   4        0.04       -4.41      4.41 o 
   3   8   4       32.10       40.10      8.68 o 
   4   8   4      217.66      217.84     11.85 o 
   5   8   4      236.22      239.93     11.33 o 
   6   8   4      160.79      179.44     17.76 o 
   7   8   4      187.95      199.95     14.61 o 
   8   8   4      177.97      170.05     14.32 o 
   9   8   4       27.95       30.56     10.61 o 
 -10   9   4       84.77       85.47     14.81 o 
  -9   9   4       45.53       46.33      9.65 o 
  -8   9   4      140.79      149.52     15.58 o 
  -7   9   4      269.83      253.47     13.25 o 
  -6   9   4       18.41       35.01      9.99 o 
  -5   9   4      143.35      130.46      8.98 o 
  -4   9   4       81.45       85.28      9.54 o 
  -3   9   4        9.58        6.06      3.95 o 
  -2   9   4      326.53      286.89     11.58 o 
  -1   9   4       45.48       58.29      6.07 o 
   0   9   4      423.20      430.79     15.19 o 
   1   9   4       33.91       43.01      6.24 o 
   2   9   4      659.92      666.84     20.58 o 
   3   9   4      298.65      273.95     14.20 o 
   4   9   4      186.17      189.93     11.42 o 
   5   9   4      145.60      143.16     13.18 o 
   6   9   4        7.20        4.83      7.44 o 
   7   9   4        3.92       -2.54      6.33 o 
   8   9   4        0.43       -0.21      6.19 o 
 -10  10   4       73.98       79.32     16.21 o 
  -9  10   4        2.51        0.75      6.55 o 
  -8  10   4        1.22       -1.63     10.75 o 
  -7  10   4        0.02        0.04      5.19 o 
  -6  10   4      219.72      197.02     12.51 o 
  -5  10   4       33.72       39.12      9.65 o 
  -4  10   4      648.26      590.60     24.73 o 
  -3  10   4      167.90      157.44     12.52 o 
  -2  10   4      491.45      514.13     22.20 o 
  -1  10   4      110.26      111.83      8.28 o 
   0  10   4      200.98      190.37     10.64 o 
   1  10   4        0.09       -2.12      4.42 o 
   2  10   4       30.41       35.75      6.39 o 
   3  10   4       43.73       46.10      7.14 o 
   4  10   4      179.28      197.38     12.85 o 
   5  10   4       22.03       21.17      8.51 o 
   6  10   4      117.44      163.69     14.87 o 
   7  10   4        1.40       12.26      8.10 o 
  -8  11   4       64.35       82.48     13.79 o 
  -7  11   4        9.58        8.28     10.42 o 
  -6  11   4      106.55      110.47     11.67 o 
  -5  11   4        4.38       -1.00      5.55 o 
  -4  11   4       65.03       64.62      9.84 o 
  -3  11   4        8.70       16.24      7.30 o 
  -2  11   4       90.44      104.44     18.78 o 
  -1  11   4        0.07       -0.38      5.08 o 
   0  11   4      303.81      273.86     16.30 o 
   1  11   4        3.03        7.99      7.26 o 
   2  11   4      120.91      122.75     10.65 o 
   3  11   4        1.38        0.50      5.90 o 
   4  11   4       58.60       56.47     10.23 o 
   5  11   4       13.85        6.00      7.04 o 
   6  11   4        6.73        4.19      7.44 o 
  -7  12   4        0.72       -3.04     11.72 o 
  -6  12   4       76.59       61.29     12.38 o 
  -5  12   4        2.97        0.15      6.32 o 
  -4  12   4      264.44      264.19     18.31 o 
  -3  12   4       18.41       17.17      8.58 o 
  -2  12   4      318.96      312.82     19.63 o 
  -1  12   4        8.65       15.95     10.23 o 
   0  12   4      113.13       94.60     11.90 o 
   1  12   4        0.54        1.25      6.18 o 
   2  12   4        8.32       -0.04      7.11 o 
   3  12   4        4.69       13.80      9.97 o 
   4  12   4       40.20       30.09     17.93 o 
   5  12   4        1.43        3.58     10.33 o 
  -4  13   4        0.07        0.21      7.05 o 
  -3  13   4        2.66       13.83     13.43 o 
  -2  13   4        0.19        3.57      8.66 o 
  -1  13   4        3.91       12.29      7.85 o 
   0  13   4       67.92       74.29     13.21 o 
   1  13   4       55.08       49.77     12.89 o 
   2  13   4       81.69       85.06     15.47 o 
 -13   0   5      162.65      186.15     23.97 o 
 -11   0   5        1.51        6.54      8.48 o 
  -9   0   5      649.22      619.09     31.78 o 
  -7   0   5     2410.65     2390.76     73.66 o 
  -5   0   5     3752.62     4043.27     55.53 o 
  -3   0   5     2618.34     2727.22     42.83 o 
  -1   0   5     1170.32     1276.08     22.89 o 
   1   0   5     1930.72     1968.76     27.60 o 
   3   0   5     8314.24     8504.86    128.59 o 
   5   0   5     2798.56     2785.14    105.89 o 
   7   0   5       31.40       32.71      9.29 o 
   9   0   5      127.99      118.33     10.65 o 
  11   0   5       25.89       22.64     17.47 o 
 -14   1   5       52.41       85.99     13.51 o 
 -13   1   5      172.32      190.29     21.00 o 
 -12   1   5       55.41       76.37     10.52 o 
 -11   1   5      641.82      649.50     27.08 o 
 -10   1   5        7.10       18.67      6.34 o 
  -9   1   5     1038.87     1019.98     31.36 o 
  -8   1   5        0.17       -0.93      5.35 o 
  -7   1   5       36.11       45.76      5.89 o 
  -6   1   5       15.16       12.82      3.60 o 
  -5   1   5      274.83      248.61      7.52 o 
  -4   1   5       79.87       83.52      4.36 o 
  -3   1   5     2493.78     2514.65     28.99 o 
  -2   1   5        2.50        1.66      3.27 o 
  -1   1   5     4562.56     4637.46     48.07 o 
   0   1   5       28.80       36.40      3.91 o 
   1   1   5     2542.86     2607.64     40.20 o 
   2   1   5      145.86      128.15      5.15 o 
   3   1   5       81.41       68.89      4.25 o 
   4   1   5      142.40      147.76      4.67 o 
   5   1   5      508.02      506.30     10.56 o 
   6   1   5      208.68      198.46      8.27 o 
   7   1   5      430.05      458.82     12.69 o 
   8   1   5      232.29      205.10      8.66 o 
   9   1   5      178.73      196.16     11.12 o 
  10   1   5       44.42       58.11      8.78 o 
  11   1   5      167.76      181.34     22.07 o 
 -14   2   5        8.98        3.72      7.39 o 
 -13   2   5       33.38       24.69      8.69 o 
 -12   2   5       17.28       11.22      7.08 o 
 -11   2   5       53.88       53.81     12.27 o 
 -10   2   5      173.40      142.77     11.77 o 
  -9   2   5      866.33      928.94     43.40 o 
  -8   2   5      330.80      327.93     14.86 o 
  -7   2   5     2636.21     2537.97     40.51 o 
  -6   2   5      712.50      659.42     14.80 o 
  -5   2   5     2907.24     2756.68     32.36 o 
  -4   2   5      204.38      192.22      4.84 o 
  -3   2   5     1246.52     1235.58     16.81 o 
  -2   2   5        5.11        1.12      2.49 o 
  -1   2   5      310.97      344.02      5.94 o 
   0   2   5       42.07       29.74      3.08 o 
   1   2   5     1754.41     1745.54     31.78 o 
   2   2   5     1476.79     1485.56     26.06 o 
   3   2   5      978.94      886.30     14.46 o 
   4   2   5      345.52      311.49      7.76 o 
   5   2   5      823.81      808.82     17.33 o 
   6   2   5      403.28      397.39     15.26 o 
   7   2   5      148.80      150.70      8.34 o 
   8   2   5       77.83      102.83      7.48 o 
   9   2   5       13.43       21.99      5.86 o 
  10   2   5       43.32       30.37      6.64 o 
  11   2   5       84.34      113.99     18.30 o 
 -14   3   5      111.37      126.00     15.21 o 
 -13   3   5       34.92       22.83     10.13 o 
 -12   3   5      147.25      154.14     14.17 o 
 -11   3   5      499.14      454.05     21.76 o 
 -10   3   5      156.33      199.77     12.95 o 
  -9   3   5      150.86      149.43     10.92 o 
  -8   3   5      222.86      208.49      8.30 o 
  -7   3   5       17.92       34.68      8.15 o 
  -6   3   5       76.81       93.67      5.39 o 
  -5   3   5      351.00      355.66      7.57 o 
  -4   3   5     2314.55     2397.70     32.00 o 
  -3   3   5      383.41      323.59      8.05 o 
  -2   3   5     2338.80     2493.26     31.61 o 
  -1   3   5     1361.56     1422.45     18.72 o 
   0   3   5     1504.59     1418.03     20.65 o 
   1   3   5      655.67      572.26     15.12 o 
   2   3   5      286.71      260.18      7.59 o 
   3   3   5      478.43      446.74     10.13 o 
   4   3   5       19.55       31.86      3.11 o 
   5   3   5       77.45       76.74      5.74 o 
   6   3   5       22.65       34.64      4.37 o 
   7   3   5      500.25      478.90     15.65 o 
   8   3   5      572.74      569.68     18.55 o 
   9   3   5      129.48      131.48      9.28 o 
  10   3   5      126.14      147.66     12.71 o 
  11   3   5      112.92      137.59     21.50 o 
 -13   4   5       39.07       46.25     10.57 o 
 -12   4   5       11.42       26.18      8.77 o 
 -11   4   5       21.94       33.05     10.55 o 
 -10   4   5      124.60      119.23     10.89 o 
  -9   4   5      316.33      289.88     11.47 o 
  -8   4   5      422.01      421.68     14.15 o 
  -7   4   5      200.97      180.45      8.15 o 
  -6   4   5     1398.69     1381.99     22.73 o 
  -5   4   5      102.77      125.46      6.73 o 
  -4   4   5      592.11      548.16     11.40 o 
  -3   4   5      894.75      955.25     15.94 o 
  -2   4   5      263.17      298.12      7.22 o 
  -1   4   5     6873.42     7512.91     89.91 o 
   0   4   5      855.04      861.42     17.53 o 
   1   4   5       45.40       57.27      4.27 o 
   2   4   5     3214.57     3083.58     35.96 o 
   3   4   5       18.40       20.49      4.17 o 
   4   4   5      787.65      761.89     13.94 o 
   5   4   5       84.55       81.79      6.21 o 
   6   4   5      417.79      432.95     15.26 o 
   7   4   5       17.30       14.94      5.82 o 
   8   4   5        0.51        0.10      4.08 o 
   9   4   5        1.20        4.48      4.57 o 
  10   4   5       66.98       73.88      9.41 o 
  11   4   5       14.50       24.71     13.65 o 
 -13   5   5        4.16        2.73      7.90 o 
 -12   5   5      332.45      336.67     20.36 o 
 -11   5   5        8.89       19.29      7.43 o 
 -10   5   5      565.26      565.61     30.98 o 
  -9   5   5       51.24       54.98      8.18 o 
  -8   5   5      207.14      217.95     10.51 o 
  -7   5   5       29.93       37.37      4.25 o 
  -6   5   5      445.83      445.54     11.93 o 
  -5   5   5       67.27       65.34      4.61 o 
  -4   5   5     1342.90     1248.05     21.59 o 
  -3   5   5        0.39        5.64      2.50 o 
  -2   5   5     1153.73     1021.07     17.56 o 
  -1   5   5     2183.89     2193.18     30.93 o 
   0   5   5     6524.35     6488.69     80.56 o 
   1   5   5      832.08      865.04     13.67 o 
   2   5   5      288.05      280.29      6.51 o 
   3   5   5        0.05       12.66      4.07 o 
   4   5   5      140.00      125.85      5.30 o 
   5   5   5      102.91      112.73      7.17 o 
   6   5   5      599.72      576.15     17.45 o 
   7   5   5       62.03       60.33      7.05 o 
   8   5   5      653.61      657.30     21.55 o 
   9   5   5        1.63        3.14      5.88 o 
  10   5   5      129.95      146.83     15.98 o 
 -12   6   5       38.33       10.95      9.60 o 
 -11   6   5       31.39       22.27     10.88 o 
 -10   6   5      288.71      238.56     15.68 o 
  -9   6   5       77.90       82.49      8.37 o 
  -8   6   5      406.26      395.19     15.03 o 
  -7   6   5       24.44       22.95      8.04 o 
  -6   6   5     2203.61     2220.57     41.08 o 
  -5   6   5       82.89       89.75      5.73 o 
  -4   6   5      355.52      342.26      9.77 o 
  -3   6   5        0.35        4.54      3.26 o 
  -2   6   5      262.86      274.55      9.17 o 
  -1   6   5       15.10       14.44      2.68 o 
   0   6   5       70.92       73.06      3.60 o 
   1   6   5       70.55       62.39      4.01 o 
   2   6   5      760.98      748.75     22.12 o 
   3   6   5      442.47      398.27     11.33 o 
   4   6   5      695.57      715.40     17.78 o 
   5   6   5      107.99      106.75      9.43 o 
   6   6   5      504.30      495.61     20.30 o 
   7   6   5        4.79       13.13      5.96 o 
   8   6   5        0.10       -4.24      5.72 o 
   9   6   5        4.29        6.63      6.47 o 
  10   6   5        6.33        5.98      8.42 o 
 -12   7   5      197.13      218.46     23.57 o 
 -11   7   5       16.70       16.29     10.78 o 
 -10   7   5      114.08      192.06     47.18 o 
  -9   7   5      162.85      135.92     11.04 o 
  -8   7   5      390.43      373.30     14.57 o 
  -7   7   5        9.44        7.69      4.55 o 
  -6   7   5      104.41      103.45      6.94 o 
  -5   7   5        3.92        4.97      3.61 o 
  -4   7   5      491.84      484.37     13.07 o 
  -3   7   5      365.53      363.15     15.21 o 
  -2   7   5      752.41      760.67     19.06 o 
  -1   7   5      485.08      445.81     16.27 o 
   0   7   5     1894.99     1874.28     37.54 o 
   1   7   5      241.01      227.99      9.52 o 
   2   7   5        4.64       20.45     14.91 o 
   3   7   5      128.87      135.72      8.13 o 
   4   7   5       27.48       26.61      4.57 o 
   5   7   5       86.13       98.14      9.85 o 
   6   7   5      121.96      122.30     11.34 o 
   7   7   5      174.55      157.25     12.48 o 
   8   7   5       45.43       52.43     11.05 o 
   9   7   5       23.01       25.60      9.11 o 
 -11   8   5        0.03        5.21      8.84 o 
 -10   8   5       17.78       17.16     10.10 o 
  -9   8   5        3.94        7.93      6.14 o 
  -8   8   5       24.32       13.68      7.55 o 
  -7   8   5      112.96      128.08      7.58 o 
  -6   8   5      463.75      436.57     13.79 o 
  -5   8   5      202.52      212.29      8.95 o 
  -4   8   5       51.17       59.26      5.78 o 
  -3   8   5        0.59       -2.24      3.57 o 
  -2   8   5       18.19       25.12      5.28 o 
  -1   8   5       44.37       32.84      5.26 o 
   0   8   5      225.21      238.25      9.91 o 
   1   8   5      209.14      202.02      9.93 o 
   2   8   5      912.64      927.14     26.58 o 
   3   8   5       26.35       24.61      5.20 o 
   4   8   5      356.58      374.93     18.56 o 
   5   8   5      186.72      216.21     14.61 o 
   6   8   5      172.96      187.92     13.82 o 
   7   8   5       94.01       85.14     10.57 o 
   8   8   5       38.81       66.68     10.37 o 
   9   8   5       21.84       34.06     23.39 o 
 -10   9   5       40.59       34.09     11.12 o 
  -9   9   5      113.60      114.25     13.65 o 
  -8   9   5       52.98       48.17      8.91 o 
  -7   9   5      140.06      143.41     10.24 o 
  -6   9   5       34.70       41.98      6.52 o 
  -5   9   5      168.33      163.39      9.91 o 
  -4   9   5       33.99       42.27      5.60 o 
  -3   9   5      537.92      516.59     21.06 o 
  -2   9   5        5.80       10.99      5.83 o 
  -1   9   5      717.48      725.25     21.84 o 
   0   9   5       39.90       46.48      6.08 o 
   1   9   5       23.77       32.38      5.97 o 
   2   9   5      312.73      282.86     13.00 o 
   3   9   5        8.41       21.34      5.73 o 
   4   9   5       98.57       79.35      9.83 o 
   5   9   5       30.90       57.19      9.57 o 
   6   9   5       14.05       19.08      8.27 o 
   7   9   5       79.94       86.33     11.89 o 
   8   9   5       16.06       27.00     11.75 o 
  -9  10   5        9.32       14.93     11.34 o 
  -8  10   5       17.70       26.95     11.86 o 
  -7  10   5       94.09      114.50     11.21 o 
  -6  10   5        8.23       15.21      6.87 o 
  -5  10   5      237.69      233.97     14.46 o 
  -4  10   5       10.01       20.47     11.30 o 
  -3  10   5       34.90       49.06      9.58 o 
  -2  10   5       26.62       25.24      5.63 o 
  -1  10   5       57.03       67.28      9.33 o 
   0  10   5      114.55      100.02      8.85 o 
   1  10   5      353.99      335.72     19.59 o 
   2  10   5       15.06        7.74      5.30 o 
   3  10   5      292.71      272.56     20.65 o 
   4  10   5       62.63       68.87     12.18 o 
   5  10   5      281.89      299.14     19.22 o 
   6  10   5       21.07       23.93     10.01 o 
   7  10   5       14.42       16.53      8.81 o 
  -8  11   5       11.33        2.23      8.21 o 
  -7  11   5        0.11        1.41      7.16 o 
  -6  11   5        1.59       17.04     11.33 o 
  -5  11   5       97.41       87.75     13.48 o 
  -4  11   5        2.15        3.33      6.30 o 
  -3  11   5      139.20      138.96     12.33 o 
  -2  11   5        5.61        9.92      8.06 o 
  -1  11   5      358.88      360.26     18.70 o 
   0  11   5        1.93       -0.34      5.17 o 
   1  11   5      214.94      230.82     16.87 o 
   2  11   5        9.43        4.91      6.48 o 
   3  11   5        6.87        1.76      5.79 o 
   4  11   5        7.31       14.47      7.54 o 
   5  11   5       25.13       38.77     10.36 o 
   6  11   5        0.30        5.71      8.04 o 
  -6  12   5        1.15       17.00      9.94 o 
  -5  12   5       73.13       69.01     11.42 o 
  -4  12   5       12.55       25.82      9.42 o 
  -3  12   5       42.30       60.20     10.64 o 
  -2  12   5        2.97        2.21      8.32 o 
  -1  12   5        1.94       -3.47      5.88 o 
   0  12   5        7.56       13.11      6.87 o 
   1  12   5       22.22       27.41     10.20 o 
   2  12   5       13.60       23.08     10.23 o 
   3  12   5       70.03       78.44     14.97 o 
   4  12   5       16.86        0.04      7.29 o 
  -3  13   5       57.03       64.08     22.11 o 
  -2  13   5        8.55       16.63      8.50 o 
  -1  13   5       42.30       20.35     11.14 o 
   0  13   5        1.14       -1.74     10.47 o 
   1  13   5       22.24       39.52     13.13 o 
 -14   0   6       10.27        3.94     10.85 o 
 -12   0   6      273.51      284.42     27.26 o 
 -10   0   6     1194.46     1117.47     53.06 o 
  -8   0   6     1031.84     1057.00     43.99 o 
  -6   0   6     1548.45     1767.34    171.32 o 
  -4   0   6       32.14       29.78      3.80 o 
  -2   0   6     1360.74     1310.24     26.07 o 
   0   0   6     6850.23     7152.20    107.06 o 
   2   0   6     2773.80     2744.93     56.06 o 
   4   0   6      108.07       95.33      5.21 o 
   6   0   6       54.17       59.69      8.00 o 
   8   0   6      225.60      206.48     18.51 o 
  10   0   6      365.83      385.67     30.09 o 
 -14   1   6      154.89      176.90     18.37 o 
 -13   1   6        2.89        6.93      7.83 o 
 -12   1   6      119.24      146.89     13.77 o 
 -11   1   6        1.74       -1.42      5.85 o 
 -10   1   6      101.14       98.51     13.01 o 
  -9   1   6      131.36      159.98     11.40 o 
  -8   1   6      560.61      575.53     22.98 o 
  -7   1   6      165.57      181.83     10.54 o 
  -6   1   6     4754.51     4881.10     69.73 o 
  -5   1   6      300.24      317.50      6.14 o 
  -4   1   6     6392.88     6540.16     76.64 o 
  -3   1   6     1688.16     1782.09     41.50 o 
  -2   1   6     1349.88     1324.51     18.47 o 
  -1   1   6     1662.13     1821.34     33.91 o 
   0   1   6      266.46      265.96      4.90 o 
   1   1   6       69.93       70.81      4.49 o 
   2   1   6      617.48      620.09     19.96 o 
   3   1   6      316.90      362.77      9.47 o 
   4   1   6     1315.44     1276.99     25.83 o 
   5   1   6       31.89       42.36      5.51 o 
   6   1   6      358.23      346.17     11.19 o 
   7   1   6      122.81      107.56     13.72 o 
   8   1   6      166.62      168.39     10.19 o 
   9   1   6        7.03       25.12      7.36 o 
  10   1   6       18.41       27.19      7.86 o 
  11   1   6        3.74       12.50     14.83 o 
 -14   2   6        0.02        7.60      8.58 o 
 -13   2   6       19.26       21.15      8.61 o 
 -12   2   6      123.10      156.27     20.08 o 
 -11   2   6       69.90       83.22     10.19 o 
 -10   2   6      576.63      596.17     23.80 o 
  -9   2   6       39.56       48.66      7.85 o 
  -8   2   6      738.12      739.88     28.85 o 
  -7   2   6       23.73       27.16      3.61 o 
  -6   2   6      263.75      233.67      7.43 o 
  -5   2   6      110.17      116.08      4.46 o 
  -4   2   6      224.22      225.71      6.14 o 
  -3   2   6       95.46       80.20      4.36 o 
  -2   2   6     1739.11     1759.43     23.70 o 
  -1   2   6      510.58      447.44      7.86 o 
   0   2   6     3926.69     3790.26     88.75 o 
   1   2   6     1013.26     1007.30     18.56 o 
   2   2   6     3666.75     3716.32     57.38 o 
   3   2   6     1139.03     1107.10     21.69 o 
   4   2   6      355.80      362.98     11.11 o 
   5   2   6       29.91       50.06      7.60 o 
   6   2   6       16.07       15.45      4.72 o 
   7   2   6      425.39      397.18     15.38 o 
   8   2   6       29.02       23.19      5.51 o 
   9   2   6      260.13      220.72     12.25 o 
  10   2   6      167.50      187.47     14.53 o 
  11   2   6      100.92       93.29     19.86 o 
 -14   3   6       62.88       48.32     12.36 o 
 -13   3   6       81.68       88.75     12.58 o 
 -12   3   6       81.94       68.88     10.78 o 
 -11   3   6      259.55      244.96     16.20 o 
 -10   3   6        5.19        2.89      5.63 o 
  -9   3   6       44.06       51.47     12.92 o 
  -8   3   6      288.23      270.26     10.25 o 
  -7   3   6      904.69      887.67     20.28 o 
  -6   3   6        5.50        5.35      2.02 o 
  -5   3   6     1177.31     1085.17     18.03 o 
  -4   3   6      703.37      686.33     12.68 o 
  -3   3   6     1072.46     1018.46     16.38 o 
  -2   3   6     3126.16     3200.84     41.81 o 
  -1   3   6      101.22       97.13      3.65 o 
   0   3   6      902.13      890.45     12.44 o 
   1   3   6      265.34      289.12      8.21 o 
   2   3   6      404.08      371.50      9.99 o 
   3   3   6       51.22       44.94      4.90 o 
   4   3   6      309.24      321.79     11.29 o 
   5   3   6      467.79      477.43     14.40 o 
   6   3   6       52.56       70.14      7.03 o 
   7   3   6      342.21      313.05     13.40 o 
   8   3   6      143.17      138.63     10.53 o 
   9   3   6       45.97       58.45      8.06 o 
  10   3   6        0.22        2.80      6.15 o 
 -13   4   6       33.96       36.32     11.28 o 
 -12   4   6       30.10       39.78      9.22 o 
 -11   4   6      193.85      217.20     15.73 o 
 -10   4   6       21.36       20.70      7.92 o 
  -9   4   6     1140.97     1092.50     27.02 o 
  -8   4   6       12.19       14.81      4.62 o 
  -7   4   6      518.41      513.25     22.41 o 
  -6   4   6        3.60        2.11      2.49 o 
  -5   4   6      313.44      289.61      8.65 o 
  -4   4   6       55.34       67.17      5.55 o 
  -3   4   6     1097.37     1229.01     23.32 o 
  -2   4   6      370.47      398.76      9.35 o 
  -1   4   6     6774.11     7002.05     88.05 o 
   0   4   6      513.62      487.23      8.47 o 
   1   4   6     2026.00     1933.97     33.31 o 
   2   4   6      473.26      477.59     12.18 o 
   3   4   6      340.11      319.10     10.81 o 
   4   4   6       91.56       95.81      7.02 o 
   5   4   6       42.87       60.78      6.05 o 
   6   4   6        5.08        3.82      3.67 o 
   7   4   6       16.47       35.39      6.20 o 
   8   4   6        1.46        6.28      5.08 o 
   9   4   6      170.53      160.42     11.24 o 
  10   4   6       31.72       52.95     11.06 o 
 -13   5   6      127.99      144.12     16.24 o 
 -12   5   6        3.18       10.78      7.64 o 
 -11   5   6      118.15      122.31     12.21 o 
 -10   5   6       93.40      103.19     12.90 o 
  -9   5   6        8.73        5.59      3.66 o 
  -8   5   6       55.46       57.83      6.81 o 
  -7   5   6      215.11      222.72     11.21 o 
  -6   5   6        2.70       -0.19      2.92 o 
  -5   5   6      821.71      819.31     19.49 o 
  -4   5   6       60.45       65.95      4.85 o 
  -3   5   6     3727.79     3763.06     57.15 o 
  -2   5   6      687.16      750.66     14.80 o 
  -1   5   6      463.42      448.08      9.93 o 
   0   5   6      468.94      515.74     10.13 o 
   1   5   6       56.97       52.91      3.93 o 
   2   5   6       23.90       28.53      4.21 o 
   3   5   6     1723.49     1597.04     32.63 o 
   4   5   6        2.88       -0.51      3.89 o 
   5   5   6      831.75      852.61     22.50 o 
   6   5   6        5.76       12.62      4.71 o 
   7   5   6      176.90      165.35     14.53 o 
   8   5   6       75.50       83.48     10.75 o 
   9   5   6       33.36       41.86      9.30 o 
  10   5   6        0.06        2.14     12.90 o 
 -12   6   6       13.45       39.14     11.15 o 
 -11   6   6      252.83      271.45     17.15 o 
 -10   6   6       40.95       58.27      8.43 o 
  -9   6   6     1058.70     1058.08     31.15 o 
  -8   6   6        2.59        4.56      4.40 o 
  -7   6   6        5.77        9.09      6.20 o 
  -6   6   6      450.29      444.98     13.14 o 
  -5   6   6       47.90       56.92      4.92 o 
  -4   6   6        0.80        3.63      2.99 o 
  -3   6   6      216.06      198.03      9.05 o 
  -2   6   6      252.15      266.35     10.17 o 
  -1   6   6     1448.99     1431.43     24.36 o 
   0   6   6      109.87       99.47      6.57 o 
   1   6   6     1475.93     1409.30     40.73 o 
   2   6   6       26.50       28.03      7.54 o 
   3   6   6      519.41      523.50     19.35 o 
   4   6   6        0.32       -5.32      5.32 o 
   5   6   6       17.48       24.21      7.89 o 
   6   6   6        2.41        0.10      5.80 o 
   7   6   6       38.91       66.52     17.46 o 
   8   6   6       11.21       16.01     10.77 o 
   9   6   6      122.14      116.07     13.11 o 
 -12   7   6       15.34       20.20     11.11 o 
 -11   7   6      147.40      115.57     31.60 o 
 -10   7   6        6.97        4.91      6.50 o 
  -9   7   6       28.77       39.48      6.92 o 
  -8   7   6        0.22        7.49      4.94 o 
  -7   7   6      496.61      456.95     15.16 o 
  -6   7   6        0.53       -2.74      3.54 o 
  -5   7   6      539.68      540.44     16.45 o 
  -4   7   6      104.16      123.59      7.05 o 
  -3   7   6      814.77      777.91     17.41 o 
  -2   7   6        9.60       25.57      7.46 o 
  -1   7   6        2.26       13.25      5.88 o 
   0   7   6       16.47       25.29      4.61 o 
   1   7   6       74.31       73.91      5.93 o 
   2   7   6      162.02      153.91      9.08 o 
   3   7   6      400.85      387.34     18.17 o 
   4   7   6      329.53      280.13     14.79 o 
   5   7   6      470.90      495.41     22.00 o 
   6   7   6      213.05      220.69     14.63 o 
   7   7   6      261.51      264.54     23.68 o 
   8   7   6      151.17      130.48     13.91 o 
   9   7   6       33.11       20.95      9.04 o 
 -11   8   6       73.64       68.09     13.90 o 
 -10   8   6      191.85      235.69     25.56 o 
  -9   8   6      393.51      342.52     18.83 o 
  -8   8   6      120.10      156.97     10.78 o 
  -7   8   6      284.73      260.37     11.52 o 
  -6   8   6        3.23        5.43      6.15 o 
  -5   8   6      208.41      202.55      9.74 o 
  -4   8   6      193.12      179.99      8.14 o 
  -3   8   6      150.68      145.06      7.02 o 
  -2   8   6      107.63      123.64      8.17 o 
  -1   8   6       13.29       19.88      4.90 o 
   0   8   6        3.90        4.42      4.00 o 
   1   8   6       90.86      111.37      7.50 o 
   2   8   6      620.42      616.14     23.60 o 
   3   8   6      417.84      425.12     19.07 o 
   4   8   6       65.24       60.39      8.98 o 
   5   8   6       20.41       41.04      8.15 o 
   6   8   6       16.43       23.12     10.16 o 
   7   8   6        6.59       30.80     10.51 o 
   8   8   6       44.42       51.38     14.48 o 
 -10   9   6       32.09       50.26     16.51 o 
  -9   9   6       38.93       58.97     10.71 o 
  -8   9   6       61.21       61.02      9.98 o 
  -7   9   6        0.69        0.66      5.06 o 
  -6   9   6      175.74      170.03     10.42 o 
  -5   9   6       10.71       15.61      4.84 o 
  -4   9   6      318.75      311.38     13.30 o 
  -3   9   6      207.06      213.96     10.78 o 
  -2   9   6       12.30       32.54      8.70 o 
  -1   9   6       37.02       46.17      5.90 o 
   0   9   6       49.60       51.36      6.21 o 
   1   9   6        1.74        3.78      4.18 o 
   2   9   6        5.20        0.90      4.98 o 
   3   9   6       89.78      127.52     21.04 o 
   4   9   6      303.94      274.30     16.94 o 
   5   9   6       40.81       55.79      9.64 o 
   6   9   6      163.98      152.01     14.99 o 
   7   9   6       19.48       37.72     14.72 o 
  -9  10   6       29.94       31.67     20.23 o 
  -8  10   6      122.10       81.41     13.84 o 
  -7  10   6        8.08       -0.92      7.01 o 
  -6  10   6       47.41       36.78      8.78 o 
  -5  10   6      116.59      107.82     11.59 o 
  -4  10   6       22.31        4.44      9.08 o 
  -3  10   6        8.70        7.18      6.28 o 
  -2  10   6      449.65      398.06     16.05 o 
  -1  10   6        0.96        6.01      5.41 o 
   0  10   6      308.71      307.49     14.06 o 
   1  10   6       53.00       60.28      9.25 o 
   2  10   6      129.40      132.98     12.84 o 
   3  10   6       43.21       40.46      8.63 o 
   4  10   6        1.18       -3.45      6.51 o 
   5  10   6        8.32       11.43      7.94 o 
   6  10   6        0.50       -2.83      8.09 o 
  -8  11   6        0.57       -2.18      7.92 o 
  -7  11   6        8.22        6.55      8.55 o 
  -6  11   6      160.54      169.66     17.95 o 
  -5  11   6       16.57       20.44      8.68 o 
  -4  11   6      390.87      387.63     21.31 o 
  -3  11   6        0.06       -7.98      7.98 o 
  -2  11   6      106.85      123.11     11.38 o 
  -1  11   6        2.19        5.51      6.18 o 
   0  11   6       14.18       26.86     10.06 o 
   1  11   6        7.39       12.93      6.88 o 
   2  11   6       35.79       45.90     10.16 o 
   3  11   6        4.87       15.18      7.75 o 
   4  11   6      101.08      128.77     20.84 o 
   5  11   6        0.62       17.70     15.02 o 
  -6  12   6       32.10       45.10     13.88 o 
  -5  12   6        2.72        5.87      7.11 o 
  -4  12   6        1.18       -3.17      6.62 o 
  -3  12   6        0.32        8.82      6.97 o 
  -2  12   6       23.07       30.44      8.38 o 
  -1  12   6        0.20       10.81     11.25 o 
   0  12   6      129.43      110.53     15.62 o 
   1  12   6        9.76       39.17     13.00 o 
   2  12   6       36.14       21.59     11.05 o 
   3  12   6       18.05       22.30     11.53 o 
 -13   0   7      348.39      405.10     51.77 o 
 -11   0   7       10.72       37.47     13.15 o 
  -9   0   7       23.08       56.13     34.68 o 
  -7   0   7      100.11       87.19     14.81 o 
  -5   0   7     2039.16     2084.72     41.54 o 
  -3   0   7     6076.56     6368.80    139.90 o 
  -1   0   7     2713.53     2705.82     51.90 o 
   1   0   7     1327.99     1335.73     23.27 o 
   3   0   7      204.75      191.62     20.97 o 
   5   0   7      452.27      467.64     25.42 o 
   7   0   7      331.63      357.17     26.36 o 
   9   0   7      358.38      354.46     29.29 o 
 -14   1   7        3.12       -4.92      8.19 o 
 -13   1   7       15.27       44.16     10.37 o 
 -12   1   7        2.07       -8.57      8.57 o 
 -11   1   7      266.58      285.55     17.75 o 
 -10   1   7       63.29       62.64      9.41 o 
  -9   1   7      634.45      666.23     24.49 o 
  -8   1   7      128.56      129.65     10.09 o 
  -7   1   7     1551.34     1496.67     60.93 o 
  -6   1   7       96.92       82.88      5.20 o 
  -5   1   7     2997.32     3117.37     42.53 o 
  -4   1   7       14.86       19.87      3.05 o 
  -3   1   7        7.63       10.64      5.11 o 
  -2   1   7      230.14      267.10      8.14 o 
  -1   1   7     2602.47     2786.68     46.38 o 
   0   1   7      144.88      147.80      5.90 o 
   1   1   7     2578.15     2661.34     41.85 o 
   2   1   7      174.67      174.36      8.95 o 
   3   1   7     1972.48     1957.56     35.14 o 
   4   1   7      126.09      119.78      6.74 o 
   5   1   7      300.94      293.96     10.61 o 
   6   1   7       35.65       35.16      5.09 o 
   7   1   7       61.15       53.12      7.96 o 
   8   1   7        2.25        1.64      5.15 o 
   9   1   7       21.79       20.98      8.31 o 
  10   1   7        5.72       19.73     11.81 o 
 -14   2   7      188.47      238.83     25.06 o 
 -13   2   7      268.33      235.75     18.62 o 
 -12   2   7       62.33       94.57     11.54 o 
 -11   2   7      232.19      258.09     17.79 o 
 -10   2   7       43.35       47.49      8.64 o 
  -9   2   7       34.52       45.85      8.97 o 
  -8   2   7       11.08       21.93      6.38 o 
  -7   2   7        0.13        8.50      4.42 o 
  -6   2   7       84.96      100.62      6.96 o 
  -5   2   7      723.84      761.46     14.30 o 
  -4   2   7      225.60      233.48      6.61 o 
  -3   2   7     2666.24     2679.29     37.96 o 
  -2   2   7     3320.01     3523.87     46.56 o 
  -1   2   7     1535.20     1604.12     32.18 o 
   0   2   7      391.94      423.83     11.28 o 
   1   2   7      228.66      214.28      7.73 o 
   2   2   7      105.97      115.80      6.12 o 
   3   2   7       60.39       60.41      5.20 o 
   4   2   7        4.28       21.38      4.72 o 
   5   2   7      100.14       95.14      7.87 o 
   6   2   7      213.77      199.88      9.99 o 
   7   2   7       75.97       85.03      8.52 o 
   8   2   7      244.94      261.56     16.24 o 
   9   2   7      152.80      165.77     17.10 o 
  10   2   7       24.82       27.12      9.16 o 
 -13   3   7        1.49       11.06      9.10 o 
 -12   3   7       63.75       66.93     11.02 o 
 -11   3   7      108.26      133.55     13.36 o 
 -10   3   7      120.01      152.90     12.37 o 
  -9   3   7      115.57      118.19     11.13 o 
  -8   3   7      648.96      662.49     17.82 o 
  -7   3   7      509.30      510.52     15.11 o 
  -6   3   7      189.71      199.75      8.70 o 
  -5   3   7      181.93      171.00      6.22 o 
  -4   3   7      373.79      382.79      9.20 o 
  -3   3   7       31.16       40.88      8.29 o 
  -2   3   7       59.70       63.35      5.35 o 
  -1   3   7       62.11       58.55      3.05 o 
   0   3   7     2155.85     2107.06     36.58 o 
   1   3   7     1113.98     1121.95     22.95 o 
   2   3   7     1111.88     1058.33     22.43 o 
   3   3   7      481.13      483.25     13.74 o 
   4   3   7      260.25      250.20     11.21 o 
   5   3   7      214.78      203.88      9.50 o 
   6   3   7       15.56       26.57      9.66 o 
   7   3   7       64.27       72.56      7.53 o 
   8   3   7       47.80       79.60     14.20 o 
   9   3   7        0.60       -0.92      6.67 o 
  10   3   7       47.86       56.39     11.99 o 
 -13   4   7       22.36       33.12     10.47 o 
 -12   4   7      288.12      279.37     20.40 o 
 -11   4   7       78.85       91.09     11.51 o 
 -10   4   7      448.85      463.27     21.86 o 
  -9   4   7       33.11       43.16      8.40 o 
  -8   4   7        0.32        3.45      4.11 o 
  -7   4   7       59.87       60.16      6.63 o 
  -6   4   7     1197.25     1149.42     21.96 o 
  -5   4   7      560.23      539.25     12.83 o 
  -4   4   7      867.15      813.85     28.57 o 
  -3   4   7      563.26      495.05     11.14 o 
  -2   4   7     2550.23     2382.03     35.84 o 
  -1   4   7     1208.59     1208.10     19.57 o 
   0   4   7     1206.50     1150.99     24.57 o 
   1   4   7      127.03      135.59      7.27 o 
   2   4   7       97.11       86.62      6.49 o 
   3   4   7      255.01      245.48     10.26 o 
   4   4   7        3.28        3.15      4.22 o 
   5   4   7       28.98       29.22      4.99 o 
   6   4   7      414.64      390.89     15.42 o 
   7   4   7      204.91      199.16     12.94 o 
   8   4   7      209.06      208.63     14.25 o 
   9   4   7       34.34       43.25     10.69 o 
  10   4   7       32.69       73.13     45.70 o 
 -13   5   7       14.10       20.72      9.55 o 
 -12   5   7        8.36        2.65      6.75 o 
 -11   5   7        0.06       14.32      7.69 o 
 -10   5   7      406.18      392.97     20.80 o 
  -9   5   7       41.46       43.71      5.91 o 
  -8   5   7     1406.53     1372.67     35.20 o 
  -7   5   7       16.69       38.20      6.71 o 
  -6   5   7     1128.83     1111.42     23.70 o 
  -5   5   7       79.44       86.93      5.81 o 
  -4   5   7      252.47      248.52      8.37 o 
  -3   5   7       53.05       70.49      8.64 o 
  -2   5   7        1.10        9.86      5.53 o 
  -1   5   7      189.12      198.58      6.52 o 
   0   5   7     1254.03     1184.12     22.59 o 
   1   5   7        3.49       -1.15      2.93 o 
   2   5   7      144.19      169.00      8.19 o 
   3   5   7        4.63        9.43      4.15 o 
   4   5   7      532.14      504.93     15.68 o 
   5   5   7       58.96       78.62      9.77 o 
   6   5   7      112.88      113.14      9.25 o 
   7   5   7        4.04       19.35     11.58 o 
   8   5   7       70.93       48.29     17.16 o 
   9   5   7        8.15       27.99     19.66 o 
 -12   6   7      167.65      157.19     16.01 o 
 -11   6   7       17.09       41.47      9.68 o 
 -10   6   7      118.39      119.12     12.78 o 
  -9   6   7        0.50        0.93      4.16 o 
  -8   6   7       94.05       89.39      8.90 o 
  -7   6   7       64.34       60.04      6.94 o 
  -6   6   7      786.71      762.29     19.18 o 
  -5   6   7       36.27       79.98     14.63 o 
  -4   6   7      768.70      770.96     18.14 o 
  -3   6   7        9.03       17.89      6.24 o 
  -2   6   7     1310.36     1270.32     24.98 o 
  -1   6   7      180.08      152.82      6.41 o 
   0   6   7      434.94      409.71     11.37 o 
   1   6   7       93.90       96.42      8.83 o 
   2   6   7      230.83      195.37      8.52 o 
   3   6   7       11.63       18.60     10.26 o 
   4   6   7      261.21      246.74     14.25 o 
   5   6   7       77.39       76.29      9.25 o 
   6   6   7      438.80      453.35     20.71 o 
   7   6   7       84.80       95.72     10.47 o 
   8   6   7       62.45       67.91     10.38 o 
   9   6   7       14.54       18.26     10.95 o 
 -12   7   7       26.81       49.68     13.50 o 
 -11   7   7       34.51       46.68     12.66 o 
 -10   7   7      111.67      137.01     13.49 o 
  -9   7   7      160.43      160.24     20.37 o 
  -8   7   7      355.41      371.07     15.97 o 
  -7   7   7      311.08      336.84     14.43 o 
  -6   7   7      499.98      502.40     15.10 o 
  -5   7   7       20.26       27.01      5.58 o 
  -4   7   7      102.55      116.80      6.90 o 
  -3   7   7       42.98       54.32      5.03 o 
  -2   7   7      117.77      118.80      6.39 o 
  -1   7   7      679.87      613.30     19.10 o 
   0   7   7      668.01      611.81     16.88 o 
   1   7   7       19.11       58.36     12.85 o 
   2   7   7      440.98      456.02     19.35 o 
   3   7   7      181.18      187.11     12.39 o 
   4   7   7      494.39      523.38     23.02 o 
   5   7   7       15.69        2.10      5.25 o 
   6   7   7       53.75       44.38      8.68 o 
   7   7   7        4.51        6.45      6.52 o 
   8   7   7        0.22        0.19      6.28 o 
 -11   8   7       41.23       48.29     11.17 o 
 -10   8   7        4.48        7.43      8.45 o 
  -9   8   7        1.38        1.42      9.30 o 
  -8   8   7       53.36       61.82      7.97 o 
  -7   8   7        0.09        3.17      6.05 o 
  -6   8   7       14.52       17.50      6.78 o 
  -5   8   7      157.82      160.25      8.75 o 
  -4   8   7       62.09       57.81      7.16 o 
  -3   8   7      260.62      255.76      9.57 o 
  -2   8   7      364.40      395.43     14.31 o 
  -1   8   7      399.59      399.39     14.85 o 
   0   8   7       68.26       97.82      7.23 o 
   1   8   7       10.96        5.83      5.59 o 
   2   8   7        1.99        6.54      6.01 o 
   3   8   7       65.80       40.97     13.80 o 
   4   8   7        2.10        9.96      6.48 o 
   5   8   7      207.15      243.40     17.83 o 
   6   8   7       99.38      112.61     12.06 o 
   7   8   7       45.99       32.61     15.69 o 
 -10   9   7       13.53       15.95     13.70 o 
  -9   9   7       33.18       44.09     19.19 o 
  -8   9   7       66.31       72.81     10.20 o 
  -7   9   7      226.48      219.04     14.86 o 
  -6   9   7      164.08      142.79      8.75 o 
  -5   9   7      108.44      129.04      8.45 o 
  -4   9   7       23.70       35.81      6.21 o 
  -3   9   7        0.82        4.75      8.48 o 
  -2   9   7        0.13       -3.61      4.52 o 
  -1   9   7      120.40      134.06      9.60 o 
   0   9   7       77.04       75.71      9.35 o 
   1   9   7      326.78      331.15     17.58 o 
   2   9   7      110.15      100.70     11.34 o 
   3   9   7      180.53      180.76     14.87 o 
   4   9   7       61.18       89.97     11.02 o 
   5   9   7       35.21       29.07      9.07 o 
   6   9   7       21.79       35.33      9.66 o 
  -9  10   7      156.77      184.43     25.94 o 
  -8  10   7        2.82       -6.08      9.53 o 
  -7  10   7        0.21       30.44     18.95 o 
  -6  10   7        0.59       -3.72      6.05 o 
  -5  10   7      265.24      240.18     15.78 o 
  -4  10   7        0.22       -1.72      5.31 o 
  -3  10   7      140.06      152.47     15.01 o 
  -2  10   7        7.79       24.15      9.16 o 
  -1  10   7      124.97      151.79     10.62 o 
   0  10   7        0.61       -3.06      6.02 o 
   1  10   7       25.93       25.81      8.79 o 
   2  10   7       10.30       18.80      7.47 o 
   3  10   7        3.01        5.90      6.94 o 
   4  10   7        0.48       -7.69      7.69 o 
   5  10   7       89.76       81.12     12.38 o 
  -7  11   7       87.68      115.07     16.18 o 
  -6  11   7        8.75       11.05      8.59 o 
  -5  11   7       35.84       60.47      9.61 o 
  -4  11   7        3.95       10.65      8.02 o 
  -3  11   7        0.09        6.69      6.82 o 
  -2  11   7        0.07       -0.32      5.45 o 
  -1  11   7      114.38       88.83     14.54 o 
   0  11   7        9.19        8.37      9.29 o 
   1  11   7       54.59       72.40     11.16 o 
   2  11   7        1.07        8.79      7.67 o 
   3  11   7       61.89       55.86     11.87 o 
   4  11   7        3.97       -1.46      6.94 o 
  -5  12   7       28.90       52.36     14.66 o 
  -4  12   7       10.40        1.86      9.78 o 
  -3  12   7       81.50      124.34     16.14 o 
  -2  12   7        3.03        0.27      7.30 o 
  -1  12   7       41.31       47.36     13.30 o 
   0  12   7        3.82        3.88      8.65 o 
   1  12   7       19.96        8.91      9.16 o 
   2  12   7        0.02        6.27     10.95 o 
 -14   0   8      210.32      291.39     32.46 o 
 -12   0   8       43.93       29.63     12.41 o 
 -10   0   8      266.18      240.40     22.08 o 
  -8   0   8      592.44      589.52     31.41 o 
  -6   0   8     3597.35     3591.90     71.06 o 
  -4   0   8     1967.15     1998.67     45.69 o 
  -2   0   8       43.55       32.06      5.80 o 
   0   0   8      252.83      237.94      7.96 o 
   2   0   8      639.33      650.18     29.72 o 
   4   0   8      896.74      876.23     39.18 o 
   6   0   8      765.68      759.47     39.20 o 
   8   0   8      127.89      130.59     18.34 o 
  10   0   8        2.01       10.58     11.84 o 
 -14   1   8       21.11       23.50     14.71 o 
 -13   1   8       19.40       19.62      8.91 o 
 -12   1   8      225.31      214.03     20.06 o 
 -11   1   8      191.96      176.87     14.48 o 
 -10   1   8      475.90      533.91     23.09 o 
  -9   1   8        6.65        6.96      5.83 o 
  -8   1   8      463.79      478.27     19.48 o 
  -7   1   8        3.62       16.67      3.27 o 
  -6   1   8       48.50       46.54      6.14 o 
  -5   1   8        0.54        3.70      2.72 o 
  -4   1   8      738.34      732.24     15.03 o 
  -3   1   8       10.33       23.04      4.01 o 
  -2   1   8     1536.73     1476.60     24.67 o 
  -1   1   8       33.03       23.13      3.08 o 
   0   1   8     2005.67     2012.10     35.87 o 
   1   1   8      126.13      127.41      6.15 o 
   2   1   8       98.33       90.31      5.34 o 
   3   1   8      108.30      119.34      6.09 o 
   4   1   8        0.62        2.62      4.74 o 
   5   1   8       66.53       78.14      8.63 o 
   6   1   8       78.38       94.77     10.33 o 
   7   1   8      276.52      246.94     15.47 o 
   8   1   8      283.06      290.08     27.34 o 
   9   1   8       47.62       48.18     11.29 o 
 -13   2   8       21.08       28.83     10.26 o 
 -12   2   8       30.14       97.30     38.05 o 
 -11   2   8        0.55       16.58      9.66 o 
 -10   2   8       12.07        8.38      7.07 o 
  -9   2   8      204.93      189.04     14.05 o 
  -8   2   8      230.88      256.02     14.23 o 
  -7   2   8      363.77      364.53     11.53 o 
  -6   2   8     1072.15      984.61     18.66 o 
  -5   2   8      542.32      512.60     11.99 o 
  -4   2   8     1166.85     1134.99     20.41 o 
  -3   2   8      175.27      168.42      6.37 o 
  -2   2   8       30.31       31.02      3.46 o 
  -1   2   8      212.59      226.12      6.49 o 
   0   2   8      287.57      307.10     10.30 o 
   1   2   8        1.46       13.63      4.62 o 
   2   2   8      723.43      724.31     17.84 o 
   3   2   8       22.91       29.63      4.73 o 
   4   2   8      338.99      307.70     11.22 o 
   5   2   8      152.75      129.48      8.30 o 
   6   2   8      331.07      341.38     17.40 o 
   7   2   8       94.55       79.89     10.54 o 
   8   2   8       70.57       82.98     15.84 o 
   9   2   8        0.44        4.06      6.53 o 
 -13   3   8       64.00       84.89     13.82 o 
 -12   3   8       41.22       66.49     11.25 o 
 -11   3   8      419.98      421.85     22.53 o 
 -10   3   8       99.30       98.96     11.19 o 
  -9   3   8      188.30      214.44     13.78 o 
  -8   3   8       66.13       61.95      5.72 o 
  -7   3   8      791.50      750.69     20.23 o 
  -6   3   8       60.51       61.77      7.83 o 
  -5   3   8        0.52        5.97      5.93 o 
  -4   3   8      402.94      437.27     11.51 o 
  -3   3   8     1768.80     1816.91     30.87 o 
  -2   3   8     1473.64     1509.50     29.44 o 
  -1   3   8     2124.64     2087.06     38.23 o 
   0   3   8      495.79      482.11     13.19 o 
   1   3   8      522.22      548.25     22.97 o 
   2   3   8      562.15      521.54     14.84 o 
   3   3   8      161.61      150.29     11.73 o 
   4   3   8       80.89       84.29      9.85 o 
   5   3   8        0.46        7.61      3.92 o 
   6   3   8        0.74       15.86     13.72 o 
   7   3   8      148.50      145.40     12.57 o 
   8   3   8      111.19      103.67     12.50 o 
   9   3   8       72.37       67.53     12.04 o 
 -13   4   8      101.72      111.88     15.03 o 
 -12   4   8       48.76       62.86     11.25 o 
 -11   4   8        0.00        7.95      8.55 o 
 -10   4   8      100.96       78.77     11.27 o 
  -9   4   8      109.27      114.59     11.16 o 
  -8   4   8        2.13        4.46      4.19 o 
  -7   4   8       46.10       49.42      6.34 o 
  -6   4   8      134.43      146.29      6.71 o 
  -5   4   8      884.00      855.03     19.00 o 
  -4   4   8      145.17      136.94      6.74 o 
  -3   4   8      416.95      446.66     11.27 o 
  -2   4   8       71.17       67.24      5.62 o 
  -1   4   8        6.40        8.09      2.08 o 
   0   4   8        8.22       14.48      4.09 o 
   1   4   8      603.79      579.57     16.33 o 
   2   4   8      506.86      495.10     16.43 o 
   3   4   8      803.48      766.34     20.78 o 
   4   4   8      344.65      305.71     13.62 o 
   5   4   8      206.51      203.05     10.54 o 
   6   4   8      138.71      135.99      9.50 o 
   7   4   8        2.73        8.78      7.69 o 
   8   4   8       10.65       18.01      9.14 o 
   9   4   8        6.19       27.95     18.16 o 
 -13   5   8       68.42       84.20     13.63 o 
 -12   5   8        0.13       -7.58      8.03 o 
 -11   5   8      520.13      558.71     27.64 o 
 -10   5   8       13.30       21.75      7.82 o 
  -9   5   8      376.06      400.98     26.67 o 
  -8   5   8       50.90       60.78      7.21 o 
  -7   5   8        0.63       -0.18      6.31 o 
  -6   5   8        3.61       12.06      7.37 o 
  -5   5   8       67.80       82.55     12.49 o 
  -4   5   8       44.60       46.60      4.64 o 
  -3   5   8      652.28      607.21     14.31 o 
  -2   5   8      201.65      208.28      9.56 o 
  -1   5   8      846.46      763.19     14.92 o 
   0   5   8        9.55       15.67      4.88 o 
   1   5   8     1068.56     1025.69     24.91 o 
   2   5   8      148.41      153.15      8.90 o 
   3   5   8       14.50       21.35      4.50 o 
   4   5   8       65.00       64.54      6.74 o 
   5   5   8       62.05       75.12      7.86 o 
   6   5   8        2.99        0.84      6.13 o 
   7   5   8      119.57      127.47     12.73 o 
   8   5   8       18.37       18.10     10.15 o 
 -12   6   8       12.62        6.91      8.47 o 
 -11   6   8       12.74       16.63     11.03 o 
 -10   6   8       45.27       45.12     10.48 o 
  -9   6   8      253.26      229.23     12.87 o 
  -8   6   8       27.19       45.48      6.71 o 
  -7   6   8      735.54      743.34     23.12 o 
  -6   6   8        4.09        0.30      3.32 o 
  -5   6   8     1900.34     1954.48     39.58 o 
  -4   6   8        7.33       10.46      6.23 o 
  -3   6   8      279.69      291.53     10.13 o 
  -2   6   8      617.54      571.39     13.97 o 
  -1   6   8        8.21        9.94      3.08 o 
   0   6   8      135.64      126.55      8.80 o 
   1   6   8       10.58       14.15      5.87 o 
   2   6   8      240.17      222.63     13.35 o 
   3   6   8      684.51      610.07     24.92 o 
   4   6   8       39.08       58.25      8.77 o 
   5   6   8      370.17      399.45     19.44 o 
   6   6   8       13.32       18.00      9.59 o 
   7   6   8      116.61       98.39     15.33 o 
   8   6   8        0.07        6.08     12.49 o 
 -11   7   8      115.08      143.02     20.42 o 
 -10   7   8        2.74        2.67      6.70 o 
  -9   7   8      221.75      218.13     15.41 o 
  -8   7   8       10.11       19.96      6.55 o 
  -7   7   8       91.87       92.88      8.52 o 
  -6   7   8        0.06        4.17      4.71 o 
  -5   7   8       22.70       29.74      5.21 o 
  -4   7   8        0.33        6.83      4.79 o 
  -3   7   8      572.95      547.38     15.16 o 
  -2   7   8        4.81        6.04      5.69 o 
  -1   7   8       14.79       23.37      3.86 o 
   0   7   8       73.77       75.11      8.40 o 
   1   7   8      103.56      104.96      9.87 o 
   2   7   8      119.04      105.20     10.71 o 
   3   7   8        0.43        2.64      5.27 o 
   4   7   8       31.80       45.70      9.99 o 
   5   7   8        0.10        8.24      6.39 o 
   6   7   8       42.71       27.67     11.55 o 
   7   7   8       28.14       34.02     13.00 o 
 -11   8   8        2.08       -3.45     10.89 o 
 -10   8   8       24.68        5.40      7.51 o 
  -9   8   8       35.57       44.33      8.03 o 
  -8   8   8      202.21      172.55     11.73 o 
  -7   8   8      147.63      151.43     10.75 o 
  -6   8   8      318.96      341.00     13.18 o 
  -5   8   8      510.83      497.45     15.61 o 
  -4   8   8       94.11      112.67      7.29 o 
  -3   8   8       70.62       75.84      7.14 o 
  -2   8   8        6.43        7.61      4.62 o 
  -1   8   8        0.83        8.32      6.43 o 
   0   8   8        6.96       13.74      6.24 o 
   1   8   8      135.11      147.02     12.74 o 
   2   8   8      104.28      117.15     11.25 o 
   3   8   8      223.69      239.69     16.41 o 
   4   8   8       61.03      120.47     32.60 o 
   5   8   8       42.68       44.17      9.43 o 
   6   8   8       43.36       47.85     10.07 o 
   7   8   8       98.24       93.33     31.02 o 
 -10   9   8      222.13      206.60     20.33 o 
  -9   9   8        0.75        1.81      8.42 o 
  -8   9   8      106.81      115.88     12.05 o 
  -7   9   8      110.97      122.85     12.36 o 
  -6   9   8       16.11       10.53      4.90 o 
  -5   9   8        9.85       16.17      8.36 o 
  -4   9   8      160.33      156.79     10.40 o 
  -3   9   8       42.46       41.66      6.89 o 
  -2   9   8      144.36      157.53     14.70 o 
  -1   9   8       19.24       46.57     10.53 o 
   0   9   8       75.97      105.92     14.10 o 
   1   9   8      148.29      184.08     14.50 o 
   2   9   8       61.07       89.39     10.88 o 
   3   9   8       23.85       29.90      8.58 o 
   4   9   8        1.05        4.26     10.05 o 
   5   9   8        1.32       11.85      9.02 o 
   6   9   8        2.69        4.80      7.57 o 
  -8  10   8      111.28      103.85     16.91 o 
  -7  10   8        0.63       -2.73      7.63 o 
  -6  10   8      152.38      152.78     15.48 o 
  -5  10   8       20.99       31.76      8.80 o 
  -4  10   8      199.74      214.60     14.85 o 
  -3  10   8        7.84       11.04      5.96 o 
  -2  10   8       19.74       30.39      8.38 o 
  -1  10   8      140.44      144.44     12.63 o 
   0  10   8        0.63        9.60      7.18 o 
   1  10   8        0.54       -1.49      6.29 o 
   2  10   8       80.84       80.93     11.05 o 
   3  10   8        5.42       16.43      7.99 o 
   4  10   8       50.57       72.05     11.65 o 
  -7  11   8       14.86        3.58      8.41 o 
  -6  11   8        0.22        7.94      8.87 o 
  -5  11   8        1.62        4.52      6.89 o 
  -4  11   8       12.09        6.24      8.29 o 
  -3  11   8        2.03        4.26     13.84 o 
  -2  11   8       99.24      100.70     15.61 o 
  -1  11   8       10.08       16.76     10.65 o 
   0  11   8      232.66      242.14     27.56 o 
   1  11   8        3.38        6.32      7.82 o 
   2  11   8       13.66       22.49      9.13 o 
   3  11   8       10.90       27.87     15.28 o 
  -4  12   8       52.62       58.87     31.34 o 
  -3  12   8       24.64       25.24     12.50 o 
  -2  12   8       17.56       27.09     12.23 o 
  -1  12   8        9.11       16.01     11.40 o 
 -13   0   9       53.49       75.42     19.20 o 
 -11   0   9      141.02      117.05     18.13 o 
  -9   0   9      887.77      917.29     44.87 o 
  -7   0   9      534.70      545.36     29.46 o 
  -5   0   9       90.48       78.24     16.48 o 
  -3   0   9       49.23       39.90      6.07 o 
  -1   0   9      692.49      685.46     19.68 o 
   1   0   9      529.50      560.25     27.29 o 
   3   0   9       79.45       81.81     16.38 o 
   5   0   9       11.72       32.41     22.72 o 
   7   0   9        6.59       34.18     16.31 o 
   9   0   9      121.61      152.25     23.23 o 
 -13   1   9      233.06      229.60     18.86 o 
 -12   1   9        0.54        2.59      7.27 o 
 -11   1   9       34.37       41.24      9.61 o 
 -10   1   9        0.14       29.26     19.84 o 
  -9   1   9      123.30      116.91     10.97 o 
  -8   1   9        8.41        1.80      5.17 o 
  -7   1   9      415.04      424.53     13.63 o 
  -6   1   9      443.27      448.76     11.48 o 
  -5   1   9      993.16      988.22     19.55 o 
  -4   1   9      142.95      147.16      7.15 o 
  -3   1   9      751.93      745.22     18.39 o 
  -2   1   9      912.68      939.20     19.13 o 
  -1   1   9      183.84      165.68      5.71 o 
   0   1   9       17.57       28.04      5.41 o 
   1   1   9       26.66       35.09      5.07 o 
   2   1   9        8.68        0.52      4.55 o 
   3   1   9      733.73      793.30     31.81 o 
   4   1   9       61.59       68.68      8.85 o 
   5   1   9      654.78      649.25     25.60 o 
   6   1   9       46.61       61.10      9.54 o 
   7   1   9      402.74      409.62     21.44 o 
   8   1   9       16.90       12.01      7.62 o 
   9   1   9       53.43       56.18     10.96 o 
 -13   2   9       32.03       46.45     11.40 o 
 -12   2   9       56.82       71.43     11.53 o 
 -11   2   9       31.23       56.42     10.20 o 
 -10   2   9       76.50       76.37     10.64 o 
  -9   2   9      435.07      411.80     20.78 o 
  -8   2   9       34.52       46.25      8.36 o 
  -7   2   9      738.90      692.15     20.71 o 
  -6   2   9        0.54        1.71      2.79 o 
  -5   2   9        7.42       14.67      3.67 o 
  -4   2   9       17.17       29.81      5.00 o 
  -3   2   9      250.29      254.30      8.16 o 
  -2   2   9      591.90      592.17     13.55 o 
  -1   2   9      684.73      697.20     18.31 o 
   0   2   9      196.23      212.81      9.37 o 
   1   2   9      839.63      881.69     21.49 o 
   2   2   9      731.32      688.28     21.00 o 
   3   2   9      454.65      452.95     15.67 o 
   4   2   9       92.12       94.40     12.51 o 
   5   2   9       50.36       71.04      9.59 o 
   6   2   9       30.85       38.24     11.06 o 
   7   2   9       19.91        7.22      7.01 o 
   8   2   9       17.21       13.88     11.49 o 
   9   2   9       74.07       80.82     12.22 o 
 -13   3   9       80.72       86.77     14.24 o 
 -12   3   9      181.79      195.25     17.43 o 
 -11   3   9      179.90      173.22     15.58 o 
 -10   3   9      213.23      218.64     15.77 o 
  -9   3   9      125.15      145.48     12.37 o 
  -8   3   9      147.61      143.55      8.48 o 
  -7   3   9      152.75      156.53     14.60 o 
  -6   3   9       21.38       44.32      6.25 o 
  -5   3   9      353.48      357.97     10.86 o 
  -4   3   9      344.64      336.31     10.45 o 
  -3   3   9      107.45       87.11      6.13 o 
  -2   3   9      455.75      443.61     11.10 o 
  -1   3   9       64.64       62.27      6.12 o 
   0   3   9       24.59       36.52      5.65 o 
   1   3   9       29.33       61.75      7.67 o 
   2   3   9       48.73       50.22      5.76 o 
   3   3   9        7.81       16.53      4.63 o 
   4   3   9      189.64      190.46     10.60 o 
   5   3   9      250.68      272.30     15.61 o 
   6   3   9      180.96      195.20     16.75 o 
   7   3   9      164.14      191.67     15.72 o 
   8   3   9       27.59       34.06      9.72 o 
 -13   4   9       14.28       14.57      9.85 o 
 -12   4   9       50.70       54.10     11.31 o 
 -11   4   9        1.82        1.36      7.09 o 
 -10   4   9      565.44      576.79     27.32 o 
  -9   4   9       13.69       10.48      6.45 o 
  -8   4   9      848.04      807.92     23.79 o 
  -7   4   9      576.93      563.93     18.55 o 
  -6   4   9      194.44      214.87      8.92 o 
  -5   4   9        4.32        0.13      3.71 o 
  -4   4   9        8.24       17.71      6.03 o 
  -3   4   9        3.25        0.36      3.07 o 
  -2   4   9     1037.37      947.63     18.92 o 
  -1   4   9       19.28       27.29      6.31 o 
   0   4   9      391.32      412.79     14.01 o 
   1   4   9       34.58       40.45      6.38 o 
   2   4   9      135.06      129.04      8.17 o 
   3   4   9      252.25      245.83     11.64 o 
   4   4   9       92.23      105.60      8.57 o 
   5   4   9       86.34       68.14      7.87 o 
   6   4   9       18.17       16.35      9.25 o 
   7   4   9       38.55       64.15     18.76 o 
   8   4   9       52.69       62.86     21.83 o 
 -12   5   9       75.60       63.46     13.46 o 
 -11   5   9        0.77       14.12      8.69 o 
 -10   5   9       58.21       61.53     13.05 o 
  -9   5   9       29.60       38.96      8.51 o 
  -8   5   9       64.50       72.87      7.98 o 
  -7   5   9        6.04       10.16      5.10 o 
  -6   5   9      808.67      824.62     20.74 o 
  -5   5   9       14.63       18.50      5.87 o 
  -4   5   9     1076.96     1077.54     23.78 o 
  -3   5   9        0.64        2.93      5.16 o 
  -2   5   9      301.73      278.26      9.99 o 
  -1   5   9        5.24        2.88      3.76 o 
   0   5   9       27.73       35.24      5.71 o 
   1   5   9       48.91       60.94     10.80 o 
   2   5   9       41.66       59.65      6.38 o 
   3   5   9       17.66       26.20      5.80 o 
   4   5   9      412.81      416.75     15.61 o 
   5   5   9       76.33       87.74      9.91 o 
   6   5   9      178.98      191.64     18.06 o 
   7   5   9       19.29       19.62     21.11 o 
   8   5   9       20.31       13.63     13.22 o 
 -12   6   9       30.54       26.14      9.91 o 
 -11   6   9        0.18        0.07      6.81 o 
 -10   6   9      314.26      306.03     20.15 o 
  -9   6   9       15.78       31.29      9.19 o 
  -8   6   9      384.91      413.82     17.32 o 
  -7   6   9       54.05       71.73      8.81 o 
  -6   6   9      105.18      119.81      7.48 o 
  -5   6   9       34.49       47.07      5.77 o 
  -4   6   9       48.65       49.66      4.99 o 
  -3   6   9        6.91       11.77      3.78 o 
  -2   6   9       91.16      103.65      8.01 o 
  -1   6   9       86.69       79.59      7.36 o 
   0   6   9      355.56      381.70     18.97 o 
   1   6   9        3.17        1.64      4.94 o 
   2   6   9      183.49      185.17     13.02 o 
   3   6   9       60.35       69.80      8.11 o 
   4   6   9      227.96      222.24     14.09 o 
   5   6   9       23.09       23.79     11.32 o 
   6   6   9       19.70       48.33     15.15 o 
   7   6   9        6.85        7.66      9.20 o 
 -11   7   9        0.15        2.92      8.71 o 
 -10   7   9        3.75       -3.52      8.48 o 
  -9   7   9       57.47       72.32     13.17 o 
  -8   7   9       65.21       60.26      8.03 o 
  -7   7   9      143.65      106.16     13.97 o 
  -6   7   9      489.89      499.78     17.10 o 
  -5   7   9      153.48      168.09      9.24 o 
  -4   7   9      424.00      469.98     14.86 o 
  -3   7   9       78.10       73.67      5.93 o 
  -2   7   9      246.95      243.79     15.34 o 
  -1   7   9      123.57      116.20      8.14 o 
   0   7   9        2.42        4.66      5.31 o 
   1   7   9       14.30       24.08      7.40 o 
   2   7   9       15.37       17.73      8.27 o 
   3   7   9       37.79       45.38      8.29 o 
   4   7   9      191.20      175.26     14.48 o 
   5   7   9       13.90       12.54      7.35 o 
   6   7   9      149.28      128.50     16.83 o 
 -10   8   9        7.01       24.19     18.99 o 
  -9   8   9       45.96       58.91     11.36 o 
  -8   8   9      150.83      135.88     12.99 o 
  -7   8   9      120.83      127.97     10.95 o 
  -6   8   9      106.81      124.39      8.56 o 
  -5   8   9        0.16        2.32      5.50 o 
  -4   8   9        5.58        6.25      4.01 o 
  -3   8   9       19.37       11.88      6.20 o 
  -2   8   9       78.23      109.02     21.08 o 
  -1   8   9        3.16       -0.40      5.43 o 
   0   8   9      160.26      172.68     15.72 o 
   1   8   9      179.80      173.16     13.53 o 
   2   8   9      159.01      173.80     14.19 o 
   3   8   9       72.34       81.19     10.55 o 
   4   8   9       82.01       97.36     12.66 o 
   5   8   9        0.74        5.65      7.02 o 
   6   8   9        1.33        6.61      9.14 o 
  -9   9   9        0.17       -6.37     11.90 o 
  -8   9   9        6.42        7.39     10.56 o 
  -7   9   9       18.71       12.12      8.11 o 
  -6   9   9        1.16        4.69      5.98 o 
  -5   9   9      142.99      165.22     11.42 o 
  -4   9   9       80.95       95.37      8.87 o 
  -3   9   9      101.36      111.57     11.47 o 
  -2   9   9      237.76      247.57     23.04 o 
  -1   9   9      132.97      118.07     12.14 o 
   0   9   9       10.46        7.87      7.72 o 
   1   9   9       13.56        5.30      7.46 o 
   2   9   9        0.46        5.53      7.23 o 
   3   9   9       38.65       27.00      8.86 o 
   4   9   9       21.03       24.76      9.64 o 
   5   9   9       23.31       30.02     10.55 o 
  -8  10   9       21.98       14.45     12.05 o 
  -7  10   9       39.19       16.78      9.27 o 
  -6  10   9        1.37       -7.11     17.32 o 
  -5  10   9        4.70       12.63      6.94 o 
  -4  10   9        5.68        7.24      7.01 o 
  -3  10   9       56.06       56.98     12.12 o 
  -2  10   9       14.12       18.45      8.11 o 
  -1  10   9      518.20      479.85     24.05 o 
   0  10   9        0.73       -0.53      5.86 o 
   1  10   9      248.70      242.80     17.56 o 
   2  10   9       28.20       25.77      9.06 o 
   3  10   9       20.00       39.89     10.23 o 
  -6  11   9        3.01       -9.14     14.10 o 
  -5  11   9      128.48      134.67     22.74 o 
  -4  11   9        1.41       13.58     10.56 o 
  -3  11   9      112.96      127.16     17.76 o 
  -2  11   9        1.50       -9.30      9.30 o 
  -1  11   9       22.02       27.19     11.30 o 
   0  11   9       10.50       17.14     10.10 o 
   1  11   9        2.20       12.35      9.63 o 
 -12   0  10      370.00      419.38     36.40 o 
 -10   0  10      304.55      302.93     27.10 o 
  -8   0  10       82.01       81.33     13.13 o 
  -6   0  10      632.83      670.78     23.32 o 
  -4   0  10      790.36      795.80     28.11 o 
  -2   0  10      150.71      129.20     12.69 o 
   0   0  10      286.09      297.08     40.98 o 
   2   0  10      218.71      219.05     19.08 o 
   4   0  10      387.65      403.49     28.07 o 
   6   0  10      500.93      485.88     34.33 o 
   8   0  10      170.11      173.24     24.96 o 
 -13   1  10        2.40        8.88      8.97 o 
 -12   1  10        6.29       10.74      9.77 o 
 -11   1  10        1.55       -7.79      7.79 o 
 -10   1  10      322.09      339.69     19.76 o 
  -9   1  10       61.14       61.10      9.39 o 
  -8   1  10      546.06      538.91     27.07 o 
  -7   1  10      458.29      438.74     14.60 o 
  -6   1  10     1064.27     1061.14     42.77 o 
  -5   1  10       25.05       30.30      4.78 o 
  -4   1  10       29.92       31.18      4.85 o 
  -3   1  10       37.95       52.35      5.79 o 
  -2   1  10        2.25        6.02      3.43 o 
  -1   1  10        8.11       17.09      4.49 o 
   0   1  10      221.87      225.17      9.73 o 
   1   1  10        0.97        7.09      5.49 o 
   2   1  10      283.60      301.72     15.99 o 
   3   1  10        9.84       14.31      6.68 o 
   4   1  10      304.96      338.75     18.65 o 
   5   1  10      102.47      110.14     11.89 o 
   6   1  10      115.25      124.71     12.41 o 
   7   1  10       19.66        8.87      8.02 o 
   8   1  10        7.92       11.82      8.14 o 
 -13   2  10       70.66       76.81     14.22 o 
 -12   2  10      277.74      260.69     19.76 o 
 -11   2  10      202.32      192.32     16.23 o 
 -10   2  10      243.44      197.65     15.47 o 
  -9   2  10       21.74       20.25      7.44 o 
  -8   2  10      107.51       98.13     10.29 o 
  -7   2  10      196.50      171.34      9.73 o 
  -6   2  10       38.31       54.93      6.80 o 
  -5   2  10       65.18       69.89      6.33 o 
  -4   2  10      438.30      430.66     13.77 o 
  -3   2  10      178.10      204.01     10.33 o 
  -2   2  10      255.42      253.70      8.91 o 
  -1   2  10      221.28      214.84      9.92 o 
   0   2  10      275.65      284.70     12.89 o 
   1   2  10       11.70       15.68      4.49 o 
   2   2  10        4.43       -0.53      4.77 o 
   3   2  10        3.87       15.99     15.11 o 
   4   2  10      135.40      133.91     12.14 o 
   5   2  10      119.66      136.03     12.67 o 
   6   2  10      237.02      268.06     17.69 o 
   7   2  10       83.72       71.94     12.23 o 
   8   2  10      109.39      130.09     17.78 o 
 -13   3  10        2.79       13.15      9.20 o 
 -12   3  10        0.37        2.36      8.51 o 
 -11   3  10      160.01      144.92     15.20 o 
 -10   3  10        9.81        4.39      8.04 o 
  -9   3  10       30.98       40.50     10.02 o 
  -8   3  10      112.29      112.01     11.49 o 
  -7   3  10       83.65       82.36      8.12 o 
  -6   3  10      165.94      169.81      8.61 o 
  -5   3  10       13.03       18.30      4.41 o 
  -4   3  10       15.50       29.25      4.51 o 
  -3   3  10        0.94        4.31      4.19 o 
  -2   3  10        0.01        5.82      4.40 o 
  -1   3  10       56.82       56.74      6.33 o 
   0   3  10       83.48       94.15      7.85 o 
   1   3  10      726.30      733.06     20.96 o 
   2   3  10      884.97      838.94     23.05 o 
   3   3  10      339.75      386.76     18.34 o 
   4   3  10      209.70      178.29     13.67 o 
   5   3  10       54.93       47.75      9.24 o 
   6   3  10        3.19        7.54      6.90 o 
   7   3  10       14.27       27.96     10.14 o 
 -12   4  10       49.19       54.79     14.48 o 
 -11   4  10      217.53      206.96     17.43 o 
 -10   4  10       56.67       47.89     15.69 o 
  -9   4  10       55.79       63.29      9.99 o 
  -8   4  10       12.93       15.17      7.40 o 
  -7   4  10        5.98       17.83      8.61 o 
  -6   4  10       44.32       58.42      6.06 o 
  -5   4  10      495.29      492.43     14.08 o 
  -4   4  10       58.65       63.85      6.05 o 
  -3   4  10      408.69      420.01     11.62 o 
  -2   4  10        9.12       16.14      9.08 o 
  -1   4  10      657.24      636.12     23.27 o 
   0   4  10       83.58       92.39      8.02 o 
   1   4  10      296.21      279.38     12.06 o 
   2   4  10      326.55      304.73     18.49 o 
   3   4  10        0.09        0.60      4.06 o 
   4   4  10        0.07       -3.81      5.74 o 
   5   4  10      133.33      136.52     12.71 o 
   6   4  10       96.66      108.60     20.55 o 
   7   4  10       67.70       70.29     18.83 o 
 -12   5  10        8.42       13.81      9.64 o 
 -11   5  10       44.64       47.02     14.15 o 
 -10   5  10        1.86        8.41      9.82 o 
  -9   5  10      215.97      206.95     16.27 o 
  -8   5  10       22.67       25.69      8.35 o 
  -7   5  10      456.37      444.59     16.88 o 
  -6   5  10       75.63       70.30      6.18 o 
  -5   5  10      249.92      259.73      9.96 o 
  -4   5  10        1.87        7.55      3.81 o 
  -3   5  10       23.94       22.05      4.32 o 
  -2   5  10      106.49      114.25     10.22 o 
  -1   5  10      199.64      219.24     10.97 o 
   0   5  10       17.31        4.38      4.23 o 
   1   5  10      283.62      281.85     12.49 o 
   2   5  10       54.83       61.92      6.65 o 
   3   5  10      361.79      343.35     14.92 o 
   4   5  10       47.56       34.67      6.12 o 
   5   5  10      138.74      157.13     17.66 o 
   6   5  10        5.50       -8.80      8.80 o 
   7   5  10        1.68        8.17      9.70 o 
 -11   6  10       57.39       57.36     12.74 o 
 -10   6  10       19.73       15.89      8.14 o 
  -9   6  10       82.25       82.14     13.40 o 
  -8   6  10       59.04       55.47      7.81 o 
  -7   6  10       38.87       45.54      7.08 o 
  -6   6  10       73.16       62.41      6.55 o 
  -5   6  10      430.31      431.26     14.72 o 
  -4   6  10        0.10       -0.58      3.35 o 
  -3   6  10      290.36      289.95     12.97 o 
  -2   6  10       43.30       62.44      6.83 o 
  -1   6  10       90.93      106.40      9.81 o 
   0   6  10       11.98        7.38      5.71 o 
   1   6  10       41.78       45.27      5.93 o 
   2   6  10        0.73       31.00      9.25 o 
   3   6  10       55.06       51.71      8.63 o 
   4   6  10        0.36        3.54     26.17 o 
   5   6  10       57.44       69.75     12.79 o 
   6   6  10       20.18        6.75      7.98 o 
 -11   7  10        1.71       -2.41      8.73 o 
 -10   7  10       13.36       21.35     10.52 o 
  -9   7  10      123.91      138.86     21.80 o 
  -8   7  10       50.00       60.36      9.53 o 
  -7   7  10      420.19      420.65     18.07 o 
  -6   7  10        0.85        0.38      4.13 o 
  -5   7  10      356.38      343.56     13.67 o 
  -4   7  10        1.59       -2.90      3.79 o 
  -3   7  10        7.99       12.24      5.16 o 
  -2   7  10        6.92       -1.04      4.05 o 
  -1   7  10       76.65       69.03      9.57 o 
   0   7  10       39.48       59.55      9.05 o 
   1   7  10      247.88      247.59     16.38 o 
   2   7  10      102.89       94.54     11.56 o 
   3   7  10      134.24      174.46     13.89 o 
   4   7  10       24.91       54.48      9.56 o 
   5   7  10       44.47       57.44     20.43 o 
 -10   8  10        2.40       15.60     13.99 o 
  -9   8  10       14.73       23.58      9.32 o 
  -8   8  10        8.49       -2.18      5.17 o 
  -7   8  10        0.37        0.01      5.08 o 
  -6   8  10        6.90        5.37      6.88 o 
  -5   8  10       77.24       79.39      6.94 o 
  -4   8  10      142.26      148.01     12.13 o 
  -3   8  10      212.39      204.59     14.51 o 
  -2   8  10      330.37      320.37     18.48 o 
  -1   8  10      241.05      245.57     16.41 o 
   0   8  10       22.15       28.30      8.85 o 
   1   8  10       68.09       84.67     10.90 o 
   2   8  10        0.01        4.85      6.48 o 
   3   8  10        0.00        4.11      6.48 o 
   4   8  10        0.18        9.58     14.45 o 
   5   8  10       10.80        5.39      9.45 o 
  -8   9  10      107.75       97.03     18.04 o 
  -7   9  10       99.98      112.82     14.39 o 
  -6   9  10       88.49       85.64     11.37 o 
  -5   9  10       16.49       13.25      7.70 o 
  -4   9  10       50.02       41.47      9.00 o 
  -3   9  10       45.26       60.53      9.93 o 
  -2   9  10      146.19      126.61     16.03 o 
  -1   9  10       72.16       56.73      9.92 o 
   0   9  10      217.37      208.50     16.58 o 
   1   9  10       48.80       52.72     10.59 o 
   2   9  10       87.75       92.76     12.76 o 
   3   9  10       22.18       30.43     10.42 o 
  -7  10  10        0.96       39.80     18.67 o 
  -6  10  10       29.18       19.47     12.91 o 
  -5  10  10       10.66        8.43     13.91 o 
  -4  10  10      112.22      120.19     17.11 o 
  -3  10  10        1.02        7.45      8.69 o 
  -2  10  10      121.77      131.24     13.81 o 
  -1  10  10       76.20       73.56     11.50 o 
   0  10  10       69.90       78.96     11.79 o 
   1  10  10       10.22        5.28      9.04 o 
   2  10  10        3.04        6.82     11.61 o 
  -3  11  10        7.99       -6.88     10.12 o 
  -2  11  10        5.75       11.16     10.76 o 
 -13   0  11       49.59       65.23     18.76 o 
 -11   0  11       27.63       37.16     21.44 o 
  -9   0  11      373.45      394.46     28.95 o 
  -7   0  11      692.41      652.16     27.02 o 
  -5   0  11      369.48      372.64     16.79 o 
  -3   0  11      718.70      731.19     28.60 o 
  -1   0  11        3.64        0.95      6.16 o 
   1   0  11      112.08      101.39     13.78 o 
   3   0  11      794.47      858.26     57.92 o 
   5   0  11      341.90      383.81     33.10 o 
   7   0  11       61.22       91.93     17.89 o 
 -13   1  11       63.21       58.95     14.23 o 
 -12   1  11       62.25       76.07     13.87 o 
 -11   1  11      228.46      231.69     18.24 o 
 -10   1  11       22.48       38.35      9.23 o 
  -9   1  11      666.59      682.83     29.87 o 
  -8   1  11       89.02       72.60      9.67 o 
  -7   1  11      128.37      128.28     13.23 o 
  -6   1  11       25.84       39.46      5.32 o 
  -5   1  11       45.44       47.35      5.39 o 
  -4   1  11        0.26        2.93      3.73 o 
  -3   1  11      169.43      166.56     10.58 o 
  -2   1  11        5.80        7.24      4.40 o 
  -1   1  11      453.15      451.91     15.33 o 
   0   1  11       39.96       40.39      7.39 o 
   1   1  11      245.18      229.81     14.72 o 
   2   1  11      337.64      350.17     17.93 o 
   3   1  11        0.66        1.25      5.70 o 
   4   1  11        0.94        3.13      9.01 o 
   5   1  11       60.15       75.45     10.94 o 
   6   1  11       15.53        5.63      7.23 o 
   7   1  11       68.66       88.60     13.09 o 
 -12   2  11       10.94       23.79     10.37 o 
 -11   2  11       79.67       94.17     13.41 o 
 -10   2  11        0.63       12.22      8.35 o 
  -9   2  11      106.76      119.41     12.35 o 
  -8   2  11      125.85      133.88     12.22 o 
  -7   2  11      557.18      517.22     17.86 o 
  -6   2  11        1.11       -1.31      3.32 o 
  -5   2  11      320.19      306.52     11.38 o 
  -4   2  11      168.92      147.96      8.81 o 
  -3   2  11      419.17      421.37     14.03 o 
  -2   2  11       19.44       25.41      5.77 o 
  -1   2  11       18.31       27.29      5.72 o 
   0   2  11        4.75       -1.23      3.63 o 
   1   2  11       43.72       63.84      9.58 o 
   2   2  11      242.79      233.14     14.65 o 
   3   2  11      198.48      219.40     18.48 o 
   4   2  11      246.12      267.90     17.73 o 
   5   2  11      104.98      126.07     14.14 o 
   6   2  11       30.86       43.93     10.01 o 
   7   2  11       15.32       19.96      9.58 o 
 -12   3  11       51.60       68.28     13.86 o 
 -11   3  11       60.39       40.58     13.15 o 
 -10   3  11      190.49      227.09     18.76 o 
  -9   3  11      289.62      274.27     18.81 o 
  -8   3  11      112.43      108.35     11.22 o 
  -7   3  11      308.38      285.50     12.73 o 
  -6   3  11       37.25       38.42      5.17 o 
  -5   3  11       25.17       30.51      4.72 o 
  -4   3  11      425.47      391.32     12.98 o 
  -3   3  11      137.95      144.74      9.71 o 
  -2   3  11      757.76      741.93     21.71 o 
  -1   3  11      301.06      322.47     16.97 o 
   0   3  11      128.37      125.97      8.95 o 
   1   3  11      128.97      137.44     17.40 o 
   2   3  11      276.89      291.51     18.41 o 
   3   3  11       55.48       62.15      9.30 o 
   4   3  11        1.55       -7.11      7.11 o 
   5   3  11       41.97       49.32     10.16 o 
   6   3  11        4.03        3.84      6.67 o 
   7   3  11       68.44       84.87     15.48 o 
 -12   4  11       21.97       13.59      9.51 o 
 -11   4  11        4.02        7.50      8.07 o 
 -10   4  11        5.21       23.41      9.22 o 
  -9   4  11       24.87       51.13     10.19 o 
  -8   4  11      100.17      116.82     11.73 o 
  -7   4  11       76.46       80.24     11.90 o 
  -6   4  11      303.53      296.15     11.26 o 
  -5   4  11       15.62       19.62      4.45 o 
  -4   4  11      392.81      398.55     12.73 o 
  -3   4  11       72.92       78.53      8.02 o 
  -2   4  11       49.76       54.63      6.47 o 
  -1   4  11       31.51       36.35      6.13 o 
   0   4  11       67.90       70.77      7.34 o 
   1   4  11       36.95       59.91      6.97 o 
   2   4  11      298.01      262.22     13.13 o 
   3   4  11       46.46       44.59      9.20 o 
   4   4  11      270.12      267.26     16.53 o 
   5   4  11       38.77       48.30     11.35 o 
   6   4  11       14.59       53.68     13.74 o 
 -11   5  11       96.31       73.16     12.74 o 
 -10   5  11      310.67      336.37     23.00 o 
  -9   5  11       50.79       66.07     13.32 o 
  -8   5  11       91.02       74.51     10.86 o 
  -7   5  11      108.10      105.38      9.48 o 
  -6   5  11        2.36        7.08      4.65 o 
  -5   5  11      115.01      118.76      7.60 o 
  -4   5  11      143.03      148.58     10.45 o 
  -3   5  11      111.25      103.14      8.82 o 
  -2   5  11      309.88      328.18     14.53 o 
  -1   5  11        1.89        0.89      4.06 o 
   0   5  11      338.74      335.59     15.00 o 
   1   5  11       36.20       46.32      6.79 o 
   2   5  11      130.09      139.47      9.82 o 
   3   5  11       54.46       53.85      8.06 o 
   4   5  11        7.24        9.95      9.04 o 
   5   5  11       13.25       16.76     10.28 o 
   6   5  11       34.09       11.95     11.38 o 
 -11   6  11        1.68       -7.99      8.80 o 
 -10   6  11       79.70       74.67     14.10 o 
  -9   6  11        0.34       -7.50      7.50 o 
  -8   6  11      162.67      156.48     11.43 o 
  -7   6  11       19.94       33.15      6.89 o 
  -6   6  11      600.63      566.28     19.61 o 
  -5   6  11       15.54       11.99      4.78 o 
  -4   6  11      289.27      298.82     14.27 o 
  -3   6  11       12.02       16.33      5.43 o 
  -2   6  11        0.51       -0.45      4.42 o 
  -1   6  11        0.46        7.07      5.33 o 
   0   6  11        7.91       10.35      6.14 o 
   1   6  11       65.58       65.25      9.25 o 
   2   6  11       58.40       67.31      9.34 o 
   3   6  11        3.90        4.74      7.96 o 
   4   6  11      186.34      220.30     22.41 o 
   5   6  11        3.23        3.66      8.63 o 
 -10   7  11       76.92       78.19     13.18 o 
  -9   7  11        0.15       12.01     11.81 o 
  -8   7  11       38.21       36.97      8.99 o 
  -7   7  11       36.14       48.42      8.56 o 
  -6   7  11        3.18        9.41      7.24 o 
  -5   7  11       13.95       12.39      5.97 o 
  -4   7  11       69.04       65.03      8.27 o 
  -3   7  11       40.03       49.16      7.62 o 
  -2   7  11      165.76      172.08     13.17 o 
  -1   7  11       31.59       39.04      8.39 o 
   0   7  11      224.41      237.66     15.47 o 
   1   7  11        3.13       28.29     11.35 o 
   2   7  11       76.94       85.06     10.96 o 
   3   7  11        4.31       20.50     16.27 o 
   4   7  11        0.59        6.50     11.24 o 
  -9   8  11        4.91       -0.66      7.97 o 
  -8   8  11       36.06       46.38     11.09 o 
  -7   8  11       73.63       76.86     12.78 o 
  -6   8  11       45.64       76.94     13.43 o 
  -5   8  11       44.44       46.43      8.98 o 
  -4   8  11      133.45      121.95     11.91 o 
  -3   8  11        0.93        0.10      7.50 o 
  -2   8  11      196.43      223.85     43.42 o 
  -1   8  11       17.52       16.76      7.69 o 
   0   8  11        4.33        9.09      6.73 o 
   1   8  11      131.84      132.56     14.15 o 
   2   8  11       45.75       59.69     11.81 o 
   3   8  11        9.06       21.68     12.48 o 
  -7   9  11        3.27       -6.54     10.58 o 
  -6   9  11        4.37       11.92      9.36 o 
  -5   9  11       40.54       43.28     11.88 o 
  -4   9  11        0.35       -6.72      6.72 o 
  -3   9  11      115.22      131.53     14.95 o 
  -2   9  11       52.32       47.88     10.31 o 
  -1   9  11      385.94      347.13     23.03 o 
   0   9  11       72.22       77.50     11.67 o 
   1   9  11      124.16      149.11     15.71 o 
   2   9  11       68.86       89.93     12.78 o 
  -5  10  11       39.93       62.14     18.53 o 
  -4  10  11       22.10       19.15     13.96 o 
  -3  10  11       27.77       18.64      8.77 o 
  -2  10  11       38.87       39.38     10.57 o 
  -1  10  11        0.24        2.93      7.05 o 
 -12   0  12       90.91      117.94     22.45 o 
 -10   0  12      381.04      349.96     31.98 o 
  -8   0  12      478.24      475.22     34.92 o 
  -6   0  12      216.68      204.68     13.13 o 
  -4   0  12       17.21       11.21      6.25 o 
  -2   0  12        8.89       -2.47      9.52 o 
   0   0  12      567.67      604.45     35.35 o 
   2   0  12       11.79       13.36     26.73 o 
   4   0  12       60.47       95.33     18.02 o 
   6   0  12        2.56        5.59     11.10 o 
 -12   1  12      122.28      132.73     17.03 o 
 -11   1  12        0.91       19.57      8.98 o 
 -10   1  12        0.21       -7.70      7.74 o 
  -9   1  12       17.26       19.08      8.04 o 
  -8   1  12       46.35       58.00     11.93 o 
  -7   1  12       42.26       59.81      8.50 o 
  -6   1  12      984.42      939.95     24.20 o 
  -5   1  12       18.79       27.01      6.49 o 
  -4   1  12      537.14      517.66     16.06 o 
  -3   1  12       69.24       68.49     10.36 o 
  -2   1  12      654.25      606.40     19.24 o 
  -1   1  12        2.28       -6.12      6.12 o 
   0   1  12       43.62       49.59      8.27 o 
   1   1  12      193.86      202.03     14.37 o 
   2   1  12      123.90      118.54     12.09 o 
   3   1  12       49.72       56.53     10.00 o 
   4   1  12       87.33       84.24     11.18 o 
   5   1  12       12.66        9.30      8.11 o 
   6   1  12       83.89       88.66     13.30 o 
 -12   2  12       86.76      111.03     21.02 o 
 -11   2  12       59.37       75.36     13.11 o 
 -10   2  12      142.29      162.33     15.29 o 
  -9   2  12       56.37       78.91     14.97 o 
  -8   2  12      242.83      246.79     16.88 o 
  -7   2  12      417.42      419.70     17.34 o 
  -6   2  12       76.33       61.33      6.29 o 
  -5   2  12        6.01        8.36      4.23 o 
  -4   2  12        2.25       -4.13      4.13 o 
  -3   2  12       10.04       23.03      5.91 o 
  -2   2  12       13.38       13.74      5.32 o 
  -1   2  12       94.98       98.02     10.28 o 
   0   2  12      514.56      503.46     21.88 o 
   1   2  12      321.90      317.20     19.13 o 
   2   2  12      205.52      213.94     15.90 o 
   3   2  12      196.31      166.01     14.03 o 
   4   2  12       21.47       25.82      9.01 o 
   5   2  12       19.97       28.23      9.26 o 
   6   2  12       10.49       32.42     16.27 o 
 -12   3  12       53.55       84.96     21.76 o 
 -11   3  12       49.58       51.76     11.76 o 
 -10   3  12        3.21        6.49      7.73 o 
  -9   3  12        1.26       -2.95      7.19 o 
  -8   3  12       32.08       61.00      9.54 o 
  -7   3  12      159.89      156.56     11.49 o 
  -6   3  12       59.56       65.29      6.24 o 
  -5   3  12      292.48      279.61     13.64 o 
  -4   3  12      119.97      124.91      9.79 o 
  -3   3  12       94.21      111.20      8.96 o 
  -2   3  12      441.70      412.77     20.73 o 
  -1   3  12      124.82      144.76     11.63 o 
   0   3  12      189.35      188.16     13.79 o 
   1   3  12        0.82       -3.78      6.41 o 
   2   3  12        2.38       12.92      7.42 o 
   3   3  12       34.93       36.71     10.77 o 
   4   3  12       17.46       17.55      8.48 o 
   5   3  12       98.18       75.85     12.06 o 
 -11   4  12      162.67      191.97     19.30 o 
 -10   4  12       11.57       11.38      8.40 o 
  -9   4  12      160.78      176.10     15.26 o 
  -8   4  12      130.73      114.14     11.92 o 
  -7   4  12      136.63      127.14      9.63 o 
  -6   4  12      102.11       99.37      7.33 o 
  -5   4  12        0.35       -5.46      5.46 o 
  -4   4  12       25.92       34.34      6.81 o 
  -3   4  12       46.66       60.48      7.49 o 
  -2   4  12        0.69       -4.78      4.78 o 
  -1   4  12      296.56      297.96     13.47 o 
   0   4  12       38.71       64.60     10.09 o 
   1   4  12      330.11      330.06     18.30 o 
   2   4  12      116.20      116.89     12.50 o 
   3   4  12      145.58      139.64     13.81 o 
   4   4  12        1.19       -5.77     14.85 o 
   5   4  12        6.74       18.78     21.96 o 
 -11   5  12        0.78        5.29      8.36 o 
 -10   5  12        0.92       32.56     13.77 o 
  -9   5  12        0.00        1.42      7.65 o 
  -8   5  12        3.54        5.36      7.48 o 
  -7   5  12      161.51      153.86     11.39 o 
  -6   5  12       32.20       27.94      6.48 o 
  -5   5  12      375.81      355.85     15.37 o 
  -4   5  12        1.06        4.28      5.55 o 
  -3   5  12      264.85      277.97     13.65 o 
  -2   5  12       37.98       47.92      6.85 o 
  -1   5  12       76.56       83.88      8.64 o 
   0   5  12       28.82       31.97      6.89 o 
   1   5  12        5.21        7.96      5.88 o 
   2   5  12        0.32        4.63      6.28 o 
   3   5  12       65.63       59.57     12.70 o 
   4   5  12        0.36        2.81     19.53 o 
 -10   6  12       11.62       10.71      8.84 o 
  -9   6  12      201.77      221.51     17.41 o 
  -8   6  12        8.16       11.98      7.39 o 
  -7   6  12       74.42       86.57     10.99 o 
  -6   6  12       15.01       16.62      7.67 o 
  -5   6  12       38.23       48.36      7.42 o 
  -4   6  12       46.01       43.22      7.44 o 
  -3   6  12       33.99       27.51      7.09 o 
  -2   6  12       33.31       38.34      7.23 o 
  -1   6  12      306.26      312.40     16.70 o 
   0   6  12        4.53        2.70      6.11 o 
   1   6  12      167.44      168.81     14.08 o 
   2   6  12        7.44        4.20      9.54 o 
   3   6  12       45.80       49.87     13.51 o 
   4   6  12       23.99       35.57     14.32 o 
  -9   7  12        0.85        8.31     10.45 o 
  -8   7  12       38.17       34.65     12.06 o 
  -7   7  12       50.90       83.80     16.45 o 
  -6   7  12        7.68        2.30      6.21 o 
  -5   7  12       96.32       71.09      9.39 o 
  -4   7  12       85.95       72.63      8.68 o 
  -3   7  12      309.18      344.91     19.79 o 
  -2   7  12       56.47       56.59      9.66 o 
  -1   7  12      115.20      121.58     12.02 o 
   0   7  12        1.94        3.89      9.49 o 
   1   7  12        3.15        9.74      7.52 o 
   2   7  12        0.19        5.41      8.58 o 
   3   7  12       28.37       40.89     15.82 o 
  -8   8  12       44.62       84.22     19.64 o 
  -7   8  12       49.93       45.62     12.10 o 
  -6   8  12       12.89       18.55     10.07 o 
  -5   8  12       19.52       11.28      8.73 o 
  -4   8  12        8.21        3.55      7.53 o 
  -3   8  12        0.68        1.49      6.32 o 
  -2   8  12      170.66      180.54     17.56 o 
  -1   8  12       30.54       44.62      9.96 o 
   0   8  12       77.70       44.82     10.79 o 
   1   8  12       49.47       54.34     10.50 o 
   2   8  12       80.48      105.52     22.15 o 
  -6   9  12        8.16        9.84     12.22 o 
  -5   9  12        6.00        5.41      8.83 o 
  -4   9  12      104.27       98.74     16.13 o 
  -3   9  12       82.85       95.60     21.98 o 
  -2   9  12       32.81       43.54     10.40 o 
  -1   9  12       90.68      103.67     28.45 o 
   0   9  12        0.04       -7.18     12.12 o 
 -11   0  13      217.86      235.62     42.81 o 
  -9   0  13        2.58       30.06     21.86 o 
  -7   0  13      330.61      306.16     38.91 o 
  -5   0  13      237.26      213.99     16.21 o 
  -3   0  13      633.20      611.77     35.59 o 
  -1   0  13      250.54      228.14     20.99 o 
   1   0  13      233.07      252.52     23.80 o 
   3   0  13        3.69        4.23      9.44 o 
   5   0  13        1.67       30.36     29.20 o 
 -11   1  13       14.93       22.64      9.76 o 
 -10   1  13        7.62        5.59      7.82 o 
  -9   1  13      391.65      384.39     40.88 o 
  -8   1  13      238.99      217.63     16.73 o 
  -7   1  13      159.47      132.64     13.50 o 
  -6   1  13       85.73       93.49      8.05 o 
  -5   1  13      599.54      556.96     18.59 o 
  -4   1  13        1.05       -4.95      4.95 o 
  -3   1  13       78.83       79.61      9.82 o 
  -2   1  13        0.89        7.63      6.18 o 
  -1   1  13       67.04       74.16      9.69 o 
   0   1  13        1.61        7.49      6.42 o 
   1   1  13       60.11       79.71     10.79 o 
   2   1  13       71.68       52.34      9.90 o 
   3   1  13       97.85      120.82     13.75 o 
   4   1  13       29.57       20.43      8.83 o 
   5   1  13       28.46       18.90      9.55 o 
 -11   2  13       89.12       90.23     14.09 o 
 -10   2  13       30.24       47.41     17.43 o 
  -9   2  13        2.14       -1.69      6.80 o 
  -8   2  13        1.53        2.50      7.79 o 
  -7   2  13        0.09       -4.70      6.12 o 
  -6   2  13        1.70       10.58      5.01 o 
  -5   2  13       79.77       73.15      7.93 o 
  -4   2  13       90.88      113.63     11.16 o 
  -3   2  13      812.19      765.14     25.14 o 
  -2   2  13       37.10       32.19      8.11 o 
  -1   2  13      379.40      365.50     18.84 o 
   0   2  13       51.06       46.97      9.09 o 
   1   2  13       67.84       78.41     11.63 o 
   2   2  13       53.31       78.82     10.96 o 
   3   2  13        0.33       16.95      8.39 o 
   4   2  13        0.70        5.50      7.27 o 
 -11   3  13       21.00       12.17      9.84 o 
 -10   3  13       28.92       58.12     12.01 o 
  -9   3  13       58.63       72.88     15.84 o 
  -8   3  13      133.16      134.73     15.97 o 
  -7   3  13       87.44       93.03     12.30 o 
  -6   3  13      210.28      200.08     11.74 o 
  -5   3  13      266.55      248.58     14.72 o 
  -4   3  13      127.12      128.20     10.08 o 
  -3   3  13      105.95       95.47      9.75 o 
  -2   3  13        2.37       -3.70      4.90 o 
  -1   3  13        0.11        9.24      6.66 o 
   0   3  13      110.12       92.87     13.17 o 
   1   3  13      106.56       87.12     10.80 o 
   2   3  13      418.24      371.53     21.19 o 
   3   3  13       32.65       36.85     10.03 o 
   4   3  13       32.64       44.00     12.47 o 
 -10   4  13       66.18       85.25     13.06 o 
  -9   4  13        0.93        2.65      6.93 o 
  -8   4  13       52.38       57.49     16.16 o 
  -7   4  13      142.95      147.87     13.28 o 
  -6   4  13        7.24        8.53      6.26 o 
  -5   4  13        3.87        1.48      4.93 o 
  -4   4  13      257.23      252.17     13.81 o 
  -3   4  13       63.64       75.55      8.26 o 
  -2   4  13      211.27      182.61     11.25 o 
  -1   4  13       86.40       90.21     11.34 o 
   0   4  13      201.04      160.98     13.26 o 
   1   4  13       10.32        3.03      6.39 o 
   2   4  13        1.56       16.13     13.78 o 
   3   4  13        0.59       21.12     10.30 o 
   4   4  13       24.92       21.32     10.95 o 
 -10   5  13      120.16      139.64     20.89 o 
  -9   5  13        1.99       10.85     12.57 o 
  -8   5  13      128.84      127.29     17.16 o 
  -7   5  13        7.35       -0.16      5.75 o 
  -6   5  13      354.03      358.77     20.65 o 
  -5   5  13        4.83       16.04      6.13 o 
  -4   5  13       42.11       67.08      7.98 o 
  -3   5  13        0.17        9.51      7.89 o 
  -2   5  13       15.73       14.09      5.80 o 
  -1   5  13        0.95        9.41     10.63 o 
   0   5  13       62.80       72.02     10.45 o 
   1   5  13        8.41       23.78     10.79 o 
   2   5  13       72.81       77.58     13.97 o 
   3   5  13        2.07       -1.21      8.37 o 
  -9   6  13        8.64        4.77      9.93 o 
  -8   6  13       23.47       38.26     17.75 o 
  -7   6  13        0.35        4.40      9.29 o 
  -6   6  13       42.67       52.03     15.06 o 
  -5   6  13        1.27       -0.58      4.98 o 
  -4   6  13      121.33      135.88     11.24 o 
  -3   6  13       25.21       18.12      6.51 o 
  -2   6  13       97.56      117.49     10.15 o 
  -1   6  13        0.04        1.11      7.06 o 
   0   6  13      103.94      129.62     16.92 o 
   1   6  13        2.74       13.05      9.47 o 
   2   6  13        3.23       19.70     17.70 o 
  -8   7  13       36.62       16.52     20.06 o 
  -7   7  13       40.27       44.00     17.55 o 
  -6   7  13       92.52       87.60     14.50 o 
  -5   7  13        1.84       -5.13      9.57 o 
  -4   7  13       30.06       48.63      9.90 o 
  -3   7  13        1.27        0.09      6.39 o 
  -2   7  13       17.38       20.54      8.88 o 
  -1   7  13       21.27       13.15      7.49 o 
   0   7  13       24.46       29.94     11.92 o 
   1   7  13       38.64       51.43     13.82 o 
  -6   8  13        3.46        8.16      9.03 o 
  -5   8  13        9.15        6.53      8.62 o 
  -4   8  13       46.83       43.81     12.17 o 
  -3   8  13       42.98       37.14     11.47 o 
  -2   8  13      127.19      140.27     26.20 o 
  -1   8  13       55.99       72.72     20.87 o 
 -10   0  14        4.34        4.84     10.83 o 
  -8   0  14       26.81       13.24     12.03 o 
  -6   0  14      356.04      318.22     21.01 o 
  -4   0  14      294.00      309.18     23.61 o 
  -2   0  14       67.51       84.05     28.75 o 
   0   0  14       66.52       48.64     13.38 o 
   2   0  14        4.87        7.45     10.88 o 
 -10   1  14       83.62       97.52     14.63 o 
  -9   1  14        4.06       10.87      8.19 o 
  -8   1  14      101.66       87.18     12.26 o 
  -7   1  14       80.03       74.13     11.20 o 
  -6   1  14        0.13        0.77      4.63 o 
  -5   1  14       16.48        2.56      5.37 o 
  -4   1  14       19.64       26.08      7.92 o 
  -3   1  14        3.61        4.89      6.12 o 
  -2   1  14      338.46      354.24     19.07 o 
  -1   1  14       35.13       43.02      9.00 o 
   0   1  14      227.39      226.32     16.51 o 
   1   1  14       70.33       58.02     11.16 o 
   2   1  14       33.16       40.58     12.81 o 
   3   1  14       22.92       18.71      8.88 o 
 -10   2  14        3.38        6.42      8.50 o 
  -9   2  14        0.22       -0.57      6.51 o 
  -8   2  14       80.86       82.15     12.25 o 
  -7   2  14       58.51       74.95     13.46 o 
  -6   2  14      196.64      193.65     14.30 o 
  -5   2  14       50.06       63.18      9.14 o 
  -4   2  14      230.31      236.61     17.03 o 
  -3   2  14       33.11       47.41     11.16 o 
  -2   2  14      103.68       87.57     11.77 o 
  -1   2  14        1.26        7.30      9.09 o 
   0   2  14        1.63        3.39      6.37 o 
   1   2  14      124.84      121.57     13.87 o 
   2   2  14        0.35        4.13      7.01 o 
   3   2  14       34.48       42.93     12.24 o 
 -10   3  14        7.69       16.27     11.38 o 
  -9   3  14      122.98      101.09     16.56 o 
  -8   3  14       35.80       52.13     12.66 o 
  -7   3  14      246.23      226.89     21.04 o 
  -6   3  14        1.03        0.85      5.42 o 
  -5   3  14        0.04       14.88     11.07 o 
  -4   3  14       41.42       57.26      8.36 o 
  -3   3  14       26.35       51.47      8.91 o 
  -2   3  14      226.37      200.15     17.94 o 
  -1   3  14       97.68      121.80     13.29 o 
   0   3  14       51.80       62.25     10.88 o 
   1   3  14       48.15       40.50     11.02 o 
   2   3  14       51.41       33.52     11.16 o 
   3   3  14       15.51        9.02      9.93 o 
  -9   4  14       27.86       41.09     12.83 o 
  -8   4  14       52.25       59.49     13.68 o 
  -7   4  14      231.03      210.16     20.48 o 
  -6   4  14        1.81       -2.03      6.11 o 
  -5   4  14      191.66      189.64     12.48 o 
  -4   4  14       85.22       80.59      8.71 o 
  -3   4  14       50.37       59.02      9.57 o 
  -2   4  14       54.28       75.54     11.11 o 
  -1   4  14        3.81       10.69      6.95 o 
   0   4  14        0.37        8.10     11.04 o 
   1   4  14        6.29        8.13      7.71 o 
   2   4  14       12.03        1.76      9.14 o 
  -8   5  14        4.51       29.15     30.16 o 
  -7   5  14        0.42       -3.14      8.01 o 
  -6   5  14        3.76       10.47      7.21 o 
  -5   5  14        1.34        8.11      6.93 o 
  -4   5  14        3.88        8.00      6.56 o 
  -3   5  14       30.98       45.73      8.94 o 
  -2   5  14        6.49        8.09      6.84 o 
  -1   5  14      108.19      138.57     13.79 o 
   0   5  14        0.40       10.34     11.64 o 
   1   5  14       50.29       49.80     12.99 o 
  -7   6  14       53.98       36.48     11.71 o 
  -6   6  14        2.95       -5.02      6.87 o 
  -5   6  14      111.23      113.30     13.66 o 
  -4   6  14        0.03       -5.44      8.09 o 
  -3   6  14       98.46      104.54     13.92 o 
  -2   6  14        9.50       11.26     13.51 o 
  -1   6  14        1.95        4.22      8.14 o 
   0   6  14        4.99        7.99     10.70 o 
  -5   7  14        0.11        5.52      8.95 o 
  -4   7  14        1.89        1.68      8.19 o 
  -3   7  14       81.86       88.89     14.50 o 
  -2   7  14        5.23        7.56      8.89 o 
  -9   0  15       84.40       77.53     25.72 o 
  -7   0  15       50.48       56.31     20.92 o 
  -5   0  15       17.96       16.30     11.94 o 
  -3   0  15      181.28      169.12     21.69 o 
  -1   0  15       98.89       79.49     16.54 o 
   1   0  15       32.29       52.11     15.46 o 
  -9   1  15        3.84        5.67     11.21 o 
  -8   1  15        0.63       -2.56     12.03 o 
  -7   1  15       13.64        5.89     10.07 o 
  -6   1  15        0.08       13.81     10.68 o 
  -5   1  15      215.63      206.39     15.84 o 
  -4   1  15       14.76       12.59      7.29 o 
  -3   1  15      106.61       95.15     11.36 o 
  -2   1  15        2.59        2.48      7.91 o 
  -1   1  15       19.16       31.39     13.49 o 
   0   1  15        3.22       20.53      8.86 o 
   1   1  15       43.91       69.60     12.38 o 
  -9   2  15       13.34       10.33     10.23 o 
  -8   2  15      202.57      178.61     23.63 o 
  -7   2  15       57.76       68.43     16.06 o 
  -6   2  15       83.62       86.82     30.74 o 
  -5   2  15       20.29        6.47      6.53 o 
  -4   2  15        1.88        0.28      5.49 o 
  -3   2  15       27.54       31.23      9.22 o 
  -2   2  15        8.58       15.24      8.18 o 
  -1   2  15       36.81       26.11      9.38 o 
   0   2  15       18.33       48.38     22.07 o 
   1   2  15       82.99       75.66     12.96 o 
  -8   3  15       18.30        4.33      8.98 o 
  -7   3  15       11.20       41.51     43.15 o 
  -6   3  15       17.94       12.27     10.94 o 
  -5   3  15       65.08       81.98     15.42 o 
  -4   3  15       41.96       58.57     10.34 o 
  -3   3  15       67.63       56.48      9.97 o 
  -2   3  15       41.31       42.39      9.86 o 
  -1   3  15       28.85       37.33     13.42 o 
   0   3  15       20.29       16.92      9.61 o 
   1   3  15        4.07        3.41      7.99 o 
  -7   4  15       71.49       52.80     16.71 o 
  -6   4  15       46.67       55.74     16.27 o 
  -5   4  15        0.09        1.21      8.75 o 
  -4   4  15       13.87       21.74     11.59 o 
  -3   4  15        4.41       13.71      9.60 o 
  -2   4  15        5.06        8.46      7.35 o 
  -1   4  15        8.68        9.91      7.76 o 
   0   4  15       67.17       82.14     14.89 o 
  -6   5  15       58.94       63.02     16.09 o 
  -5   5  15       14.67       -4.47      7.57 o 
  -4   5  15       63.76       65.98     12.98 o 
  -3   5  15        1.87       19.42     18.82 o 
  -2   5  15       35.49      134.76     64.46 o 
  -6   0  16        8.99       15.07     16.72 o 
  -4   0  16       27.67       42.92     13.44 o 
  -2   0  16       51.17       45.14     15.84 o 
  -7   1  16       17.59       16.77     12.30 o 
  -6   1  16       17.56        6.15     12.05 o 
  -5   1  16        0.54        7.49     10.88 o 
  -4   1  16        0.30        4.04      7.04 o 
  -3   1  16        0.22       10.75      9.92 o 
  -2   1  16       30.91       25.63     13.09 o 
  -1   1  16        0.17       -2.01      6.97 o 
  -6   2  16        4.48        7.28     11.50 o 
  -5   2  16        0.57        0.19      8.47 o 
  -4   2  16       77.87       65.96     11.13 o 
  -3   2  16       10.13        5.10      7.44 o 
  -2   2  16       65.24       64.27     11.84 o 
  -5   3  16       20.24       14.88     12.01 o 
  -4   3  16       19.35       18.97     16.35 o 
  -3   3  16       12.11        4.56      7.30 o 
                                                 
